# Supplementary material for: Quantitative proteomics unravels that the post-transcriptional regulator Crc modulates the generation of vesicles and secreted virulence determinants of Pseudomonas aeruginosa
Source: Data Brief. 2015 Jul 10;4:450–3. doi: 10.1016/j.dib.2015.07.002 (PMC4534582; doi:10.1016/j.dib.2015.07.002)
Supplement: Supplementary file 1 — Supplementary Material [file mmc1.zip]

Archive with 4 entries (4 files):
- Table 4.xls
- Table 1.xls
- Table 2.xls
- Table 3.xls
