# Supplementary material for: Quantitative proteomics unravels that the post-transcriptional regulator Crc modulates the generation of vesicles and secreted virulence determinants of Pseudomonas aeruginosa
Source: Data Brief. 2015 Jul 10;4:450–3. doi: 10.1016/j.dib.2015.07.002 (PMC4534582; doi:10.1016/j.dib.2015.07.002)
Supplement: Supplementary file 1 — Supplementary Material [file mmc1.zip › Table 4.xls]

## Sheet: Hoja1
Table 4. iTRAQ quantification of vesicle-associated proteins
UniProt_AC	Description	Acrc R2/WT R2	Log2 Acrc R2/WT R2	Ratio WT R4/Acrc R4	Log2 WT R4/Acrc R4	Ratio Acrc R3/WT R3	Log2 Acrc R3/WT R3	Media	SD
PA2453	hypothetical protein[Pseudomonas aeruginosa PAO1 PAO1-UW]	0.125672	-2.99226	0.183913	-2.4429	0.0660455	-3.9204	-3.11852	0.746794
PA0623	probable bacteriophage protein[Pseudomonas aeruginosa PAO1 PAO1-UW]	0.168436	-2.56973	0.278818	-1.84261	0.153869	-2.70022	-2.37085	0.462105
PA3623	conserved hypothetical protein[Pseudomonas aeruginosa PAO1 PAO1-UW]	0.19182	-2.38217	0.266111	-1.9099	0.219504	-2.18768	-2.15992	0.237357
PA0572	hypothetical protein[Pseudomonas aeruginosa PAO1 PAO1-UW]	0.292299	-1.77448					-1.77448
PA0633	hypothetical protein[Pseudomonas aeruginosa PAO1 PAO1-UW]	0.269791	-1.89009	0.553438	-0.853506	0.207742	-2.26713	-1.67024	0.732007
PA4924	conserved hypothetical protein[Pseudomonas aeruginosa PAO1 PAO1-UW]	0.367854	-1.4428	0.333513	-1.58418	0.27408	-1.86733	-1.63144	0.216176
PA3082	glycine betaine transmethylase[Pseudomonas aeruginosa PAO1 PAO1-UW]	0.333699	-1.58338					-1.58338
PA4947	N-acetylmuramoyl-L-alanine amidase[Pseudomonas aeruginosa PAO1 PAO1-UW]	0.367316	-1.4449	0.422312	-1.24362	0.363126	-1.46146	-1.38333	0.121272
PA5120	hypothetical protein[Pseudomonas aeruginosa PAO1 PAO1-UW]	0.405534	-1.3021					-1.3021
PA4426	conserved hypothetical protein[Pseudomonas aeruginosa PAO1 PAO1-UW]	0.369474	-1.43645	0.46919	-1.09175	0.466579	-1.09981	-1.20934	0.196729
PA5052	hypothetical protein[Pseudomonas aeruginosa PAO1 PAO1-UW]	0.394334	-1.34251	0.469295	-1.09143	0.528022	-0.921331	-1.11842	0.211882
PA3674	hypothetical protein[Pseudomonas aeruginosa PAO1 PAO1-UW]	0.446171	-1.16433			0.508799	-0.974831	-1.06958	0.133998
PA4000	hypothetical protein[Pseudomonas aeruginosa PAO1 PAO1-UW]	0.481944	-1.05306	0.530917	-0.913441	0.46493	-1.10491	-1.02381	0.0990326
PA0085	Hcp1[Pseudomonas aeruginosa PAO1 PAO1-UW]	0.366016	-1.45002	0.61328	-0.705381	0.542191	-0.883126	-1.01284	0.388899
PA2462	hypothetical protein[Pseudomonas aeruginosa PAO1 PAO1-UW]	0.544608	-0.87671	0.571377	-0.807485	0.402321	-1.31358	-0.999258	0.274402
PA3692	Lipotoxon F, LptF[Pseudomonas aeruginosa PAO1 PAO1-UW]	0.553175	-0.854192	0.641427	-0.640643	0.420203	-1.25084	-0.915226	0.309644
PA0646	hypothetical protein[Pseudomonas aeruginosa PAO1 PAO1-UW]	0.537214	-0.896432					-0.896432
PA0165	hypothetical protein[Pseudomonas aeruginosa PAO1 PAO1-UW]	0.512201	-0.965217			0.579918	-0.786079	-0.875648	0.12667
PA2853	Outer membrane lipoprotein OprI precursor[Pseudomonas aeruginosa PAO1 PAO1-UW]	0.495577	-1.01282	0.584778	-0.77404	0.571805	-0.806406	-0.864421	0.129531
PA0807	AmpDh3[Pseudomonas aeruginosa PAO1 PAO1-UW]	0.445449	-1.16667	0.58254	-0.77957	0.68997	-0.535394	-0.82721	0.318321
PA0041	probable hemagglutinin[Pseudomonas aeruginosa PAO1 PAO1-UW]					0.566605	-0.819586	-0.819586
PA3790	Putative copper transport outer membrane porin OprC precursor[Pseudomonas aeruginosa PAO1 PAO1-UW]	0.564911	-0.823905	0.578947	-0.788496	0.565474	-0.822466	-0.811622	0.020041
PA5505	probable TonB-dependent receptor[Pseudomonas aeruginosa PAO1 PAO1-UW]			0.501622	-0.995326	0.651852	-0.617384	-0.806355	0.267245
PA1178	PhoP/Q and low Mg2+ inducible outer membrane protein H1 precursor[Pseudomonas aeruginosa PAO1 PAO1-UW]	0.522343	-0.936931	0.711911	-0.490232	0.519166	-0.945731	-0.790964	0.26048
PA4390	hypothetical protein[Pseudomonas aeruginosa PAO1 PAO1-UW]	0.602667	-0.730567	0.574063	-0.80072			-0.765643	0.0496062
PA3452	malate:quinone oxidoreductase[Pseudomonas aeruginosa PAO1 PAO1-UW]	0.615161	-0.700965	0.594942	-0.74918	0.56844	-0.81492	-0.755021	0.0572016
PA0040	conserved hypothetical protein[Pseudomonas aeruginosa PAO1 PAO1-UW]	0.598597	-0.740342					-0.740342
PA3268	probable TonB-dependent receptor[Pseudomonas aeruginosa PAO1 PAO1-UW]	0.628163	-0.67079			0.580186	-0.785414	-0.728102	0.0810515
PA3611	hypothetical protein[Pseudomonas aeruginosa PAO1 PAO1-UW]	0.57729	-0.792632	0.800761	-0.320557	0.498866	-1.00328	-0.705488	0.349602
PA4661	Lipid A 3-O-deacylase[Pseudomonas aeruginosa PAO1 PAO1-UW]	0.801431	-0.319351			0.475438	-1.07267	-0.696011	0.532678
PA3822	conserved hypothetical protein[Pseudomonas aeruginosa PAO1 PAO1-UW]	0.642839	-0.63747	0.709094	-0.495952	0.516401	-0.953436	-0.695619	0.23422
PA3981	conserved hypothetical protein[Pseudomonas aeruginosa PAO1 PAO1-UW]	0.639808	-0.644289					-0.644289
PA2991	soluble pyridine nucleotide transhydrogenase[Pseudomonas aeruginosa PAO1 PAO1-UW]	0.512534	-0.96428	0.87397	-0.194345	0.591075	-0.758587	-0.639071	0.398639
PA4058	hypothetical protein[Pseudomonas aeruginosa PAO1 PAO1-UW]	0.645209	-0.632162					-0.632162
PA4842	hypothetical protein[Pseudomonas aeruginosa PAO1 PAO1-UW]	0.721532	-0.470864			0.581254	-0.78276	-0.626812	0.220544
PA0162	histidine porin OpdC[Pseudomonas aeruginosa PAO1 PAO1-UW]	0.618261	-0.693712	0.705964	-0.502334	0.632119	-0.661733	-0.61926	0.102515
PA3831	leucine aminopeptidase[Pseudomonas aeruginosa PAO1 PAO1-UW]	0.434731	-1.20181			0.981492	-0.0269522	-0.614379	0.830747
PA0622	probable bacteriophage protein[Pseudomonas aeruginosa PAO1 PAO1-UW]	0.785292	-0.348698	0.564458	-0.825062	0.630373	-0.665722	-0.613161	0.242493
PA2793	hypothetical protein[Pseudomonas aeruginosa PAO1 PAO1-UW]	0.656115	-0.607979					-0.607979
PA4972	hypothetical protein[Pseudomonas aeruginosa PAO1 PAO1-UW]	0.613574	-0.704691			0.704662	-0.504996	-0.604843	0.141206
PA0616	hypothetical protein[Pseudomonas aeruginosa PAO1 PAO1-UW]	0.689625	-0.536116	0.636582	-0.651582	0.649722	-0.622106	-0.603268	0.0599936
PA0371	hypothetical protein[Pseudomonas aeruginosa PAO1 PAO1-UW]	0.785642	-0.348056	0.650277	-0.620874	0.569797	-0.81148	-0.59347	0.232924
PA3160	O-antigen chain length regulator[Pseudomonas aeruginosa PAO1 PAO1-UW]	0.663099	-0.592704					-0.592704
PA5013	branched-chain amino acid transferase[Pseudomonas aeruginosa PAO1 PAO1-UW]	0.669225	-0.579436					-0.579436
PA4007	gamma-glutamyl phosphate reductase[Pseudomonas aeruginosa PAO1 PAO1-UW]	0.672233	-0.572967					-0.572967
PA3141	nucleotide sugar epimerase/dehydratase WbpM[Pseudomonas aeruginosa PAO1 PAO1-UW]	0.676604	-0.563617					-0.563617
PA4525	type 4 fimbrial precursor PilA[Pseudomonas aeruginosa PAO1 PAO1-UW]	0.696845	-0.52109	0.679326	-0.557823	0.656903	-0.606247	-0.56172	0.0427121
PA3648	outer membrane protein Opr86[Pseudomonas aeruginosa PAO1 PAO1-UW]	0.676196	-0.564487	0.730219	-0.4536	0.638645	-0.646915	-0.555001	0.0970061
PA1222	probable membrane-bound lytic murein transglycolase A[Pseudomonas aeruginosa PAO1 PAO1-UW]					0.681115	-0.554031	-0.554031
PA0630	hypothetical protein[Pseudomonas aeruginosa PAO1 PAO1-UW]	0.76202	-0.392099	0.692893	-0.529295	0.601006	-0.734548	-0.551981	0.172348
PA3262	probable peptidyl-prolyl cis-trans isomerase, FkbP-type[Pseudomonas aeruginosa PAO1 PAO1-UW]	0.695921	-0.523004	0.736055	-0.442115	0.63645	-0.65188	-0.539	0.105794
PA3805	type 4 fimbrial biogenesis protein PilF[Pseudomonas aeruginosa PAO1 PAO1-UW]	0.729188	-0.455637	0.711202	-0.491668	0.64037	-0.643023	-0.530109	0.0994317
PA4232	single-stranded DNA-binding protein[Pseudomonas aeruginosa PAO1 PAO1-UW]	0.490554	-1.02752	0.755035	-0.405385	0.899796	-0.152331	-0.528411	0.450377
PA0618	probable bacteriophage protein[Pseudomonas aeruginosa PAO1 PAO1-UW]	0.785466	-0.348379	0.745933	-0.422882	0.570154	-0.810575	-0.527279	0.248154
PA2901	hypothetical protein[Pseudomonas aeruginosa PAO1 PAO1-UW]	0.608071	-0.717688			0.794136	-0.332542	-0.525115	0.27234
PA2973	probable peptidase[Pseudomonas aeruginosa PAO1 PAO1-UW]	0.752144	-0.410918			0.648038	-0.625849	-0.518384	0.151979
PA0626	hypothetical protein[Pseudomonas aeruginosa PAO1 PAO1-UW]	0.858611	-0.219924	0.698208	-0.518271	0.581132	-0.783062	-0.507086	0.281736
PA0888	arginine/ornithine binding protein AotJ[Pseudomonas aeruginosa PAO1 PAO1-UW]	0.761002	-0.394028	0.714679	-0.484633	0.647212	-0.627689	-0.502117	0.117808
PA2900	probable outer membrane protein precursor[Pseudomonas aeruginosa PAO1 PAO1-UW]	0.745217	-0.424267	0.693731	-0.527551	0.681666	-0.552864	-0.501561	0.0681245
PA5560	ATP synthase A chain[Pseudomonas aeruginosa PAO1 PAO1-UW]	0.708911	-0.496323					-0.496323
PA5078	conserved hypothetical protein[Pseudomonas aeruginosa PAO1 PAO1-UW]	0.709923	-0.494265					-0.494265
PA1086	flagellar hook-associated protein 1 FlgK[Pseudomonas aeruginosa PAO1 PAO1-UW]	0.647688	-0.626629	0.914776	-0.128509	0.604301	-0.726661	-0.493933	0.320395
PA3821	secretion protein SecD[Pseudomonas aeruginosa PAO1 PAO1-UW]	0.753889	-0.407577	0.73296	-0.448193	0.649796	-0.621941	-0.49257	0.113864
PA4699	hypothetical protein[Pseudomonas aeruginosa PAO1 PAO1-UW]	0.647138	-0.627855	0.782781	-0.353319	0.714977	-0.48403	-0.488401	0.13732
PA0636	hypothetical protein[Pseudomonas aeruginosa PAO1 PAO1-UW]	0.87278	-0.196311	0.77333	-0.370843	0.537897	-0.894597	-0.48725	0.363406
PA4700	penicillin-binding protein 1B[Pseudomonas aeruginosa PAO1 PAO1-UW]	0.805536	-0.311979	0.634622	-0.656031			-0.484005	0.243281
PA5076	probable binding protein component of ABC transporter[Pseudomonas aeruginosa PAO1 PAO1-UW]	0.719424	-0.475085					-0.475085
PA4563	30S ribosomal protein S20[Pseudomonas aeruginosa PAO1 PAO1-UW]			0.715506	-0.482964	0.723745	-0.466446	-0.474705	0.0116804
PA5441	hypothetical protein[Pseudomonas aeruginosa PAO1 PAO1-UW]	0.696565	-0.52167			0.747014	-0.420793	-0.471232	0.0713307
PA0546	methionine adenosyltransferase[Pseudomonas aeruginosa PAO1 PAO1-UW]	0.721804	-0.470322					-0.470322
PA4729	3-methyl-2-oxobutanoate hydroxymethyltransferase[Pseudomonas aeruginosa PAO1 PAO1-UW]	0.722591	-0.468749					-0.468749
PA4974	probable outer membrane protein precursor[Pseudomonas aeruginosa PAO1 PAO1-UW]	0.819581	-0.287042	0.722223	-0.469483	0.645885	-0.63065	-0.462392	0.171914
PA3483	hypothetical protein[Pseudomonas aeruginosa PAO1 PAO1-UW]	0.752453	-0.410327	0.707082	-0.50005			-0.455188	0.0634436
PA4963	hypothetical protein[Pseudomonas aeruginosa PAO1 PAO1-UW]	0.714011	-0.485981	0.747106	-0.420615	0.731313	-0.451439	-0.452678	0.0327008
PA5136	hypothetical protein[Pseudomonas aeruginosa PAO1 PAO1-UW]	0.730916	-0.452222					-0.452222
PA0620	probable bacteriophage protein[Pseudomonas aeruginosa PAO1 PAO1-UW]	0.844289	-0.244191	0.807184	-0.309031	0.573136	-0.803051	-0.452091	0.305664
PA4067	Outer membrane protein OprG precursor[Pseudomonas aeruginosa PAO1 PAO1-UW]	0.705621	-0.503036	0.935336	-0.0964433	0.592578	-0.754923	-0.451467	0.332255
PA4453	conserved hypothetical protein[Pseudomonas aeruginosa PAO1 PAO1-UW]	0.732337	-0.449421					-0.449421
PA0595	organic solvent tolerance protein OstA precursor[Pseudomonas aeruginosa PAO1 PAO1-UW]	0.67494	-0.567169	0.807006	-0.309349	0.721268	-0.471393	-0.449304	0.130322
PA3013	fatty-acid oxidation complex beta-subunit[Pseudomonas aeruginosa PAO1 PAO1-UW]					0.736094	-0.442039	-0.442039
PA4394	conserved hypothetical protein[Pseudomonas aeruginosa PAO1 PAO1-UW]	0.711586	-0.490891			0.764121	-0.388126	-0.439508	0.0726657
PA5143	imidazoleglycerol-phosphate dehydratase[Pseudomonas aeruginosa PAO1 PAO1-UW]	0.738609	-0.437117					-0.437117
PA4235	bacterioferritin[Pseudomonas aeruginosa PAO1 PAO1-UW]	0.915834	-0.126842			0.608687	-0.716227	-0.421535	0.416758
PA3647	probable outer membrane protein precursor[Pseudomonas aeruginosa PAO1 PAO1-UW]	0.676044	-0.564812	0.803256	-0.316068	0.78006	-0.358342	-0.413074	0.133098
PA5113	hypothetical protein[Pseudomonas aeruginosa PAO1 PAO1-UW]	0.939677	-0.0897624			0.603727	-0.728033	-0.408898	0.451325
PA2999	Na+-translocating NADH:ubiquinone oxidoreductase subunit Nrq1[Pseudomonas aeruginosa PAO1 PAO1-UW]	0.790341	-0.339453	0.724655	-0.464634	0.753235	-0.408828	-0.404305	0.0627131
PA0639	conserved hypothetical protein[Pseudomonas aeruginosa PAO1 PAO1-UW]					0.755719	-0.404079	-0.404079
PA3214	hypothetical protein[Pseudomonas aeruginosa PAO1 PAO1-UW]	0.755725	-0.404066					-0.404066
PA4765	Outer membrane lipoprotein OmlA precursor[Pseudomonas aeruginosa PAO1 PAO1-UW]	0.743288	-0.428007			0.769567	-0.377881	-0.402944	0.0354446
PA0537	conserved hypothetical protein[Pseudomonas aeruginosa PAO1 PAO1-UW]	0.787337	-0.344947	0.728647	-0.456708	0.754487	-0.406432	-0.402696	0.0559742
PA0910	hypothetical protein[Pseudomonas aeruginosa PAO1 PAO1-UW]	0.674513	-0.568083	0.858813	-0.219585	0.747302	-0.420236	-0.402634	0.174914
PA0625	hypothetical protein[Pseudomonas aeruginosa PAO1 PAO1-UW]	0.917726	-0.123865	0.784198	-0.35071	0.60412	-0.727094	-0.400556	0.304688
PA3413	conserved hypothetical protein[Pseudomonas aeruginosa PAO1 PAO1-UW]	0.449893	-1.15235	1.07481	0.104087	0.90192	-0.148929	-0.399062	0.664515
PA1053	conserved hypothetical protein[Pseudomonas aeruginosa PAO1 PAO1-UW]	0.684089	-0.547743	0.937788	-0.0926666	0.680514	-0.555303	-0.398571	0.264948
PA0617	probable bacteriophage protein[Pseudomonas aeruginosa PAO1 PAO1-UW]	0.938688	-0.0912819	0.664468	-0.589727	0.701494	-0.511497	-0.397502	0.268064
PA2624	isocitrate dehydrogenase[Pseudomonas aeruginosa PAO1 PAO1-UW]	0.626074	-0.675596	0.830174	-0.268514	0.846038	-0.241206	-0.395105	0.243295
PA3988	hypothetical protein[Pseudomonas aeruginosa PAO1 PAO1-UW]	0.679724	-0.55698	0.84998	-0.2345	0.772424	-0.372535	-0.388005	0.161796
PA5192	phosphoenolpyruvate carboxykinase[Pseudomonas aeruginosa PAO1 PAO1-UW]					0.764563	-0.387294	-0.387294
PA3800	conserved hypothetical protein[Pseudomonas aeruginosa PAO1 PAO1-UW]	0.807139	-0.309112	0.769641	-0.377743	0.719953	-0.474026	-0.38696	0.0828426
PA0974	conserved hypothetical protein[Pseudomonas aeruginosa PAO1 PAO1-UW]	0.656653	-0.606797	0.862304	-0.213731	0.791198	-0.33789	-0.386139	0.200926
PA5334	ribonuclease PH[Pseudomonas aeruginosa PAO1 PAO1-UW]	0.767176	-0.382371					-0.382371
PA0619	probable bacteriophage protein[Pseudomonas aeruginosa PAO1 PAO1-UW]	0.889279	-0.169291	1.00977	0.0140313	0.50505	-0.985502	-0.380254	0.532114
PA3820	secretion protein SecF[Pseudomonas aeruginosa PAO1 PAO1-UW]	0.883111	-0.179334	0.822073	-0.282661	0.636857	-0.65096	-0.370985	0.247908
PA2652	probable chemotaxis transducer[Pseudomonas aeruginosa PAO1 PAO1-UW]	0.749161	-0.416653			0.801457	-0.319303	-0.367978	0.0688371
PA1775	conserved cytoplasmic membrane protein, CmpX protein[Pseudomonas aeruginosa PAO1 PAO1-UW]	0.833204	-0.263259			0.721764	-0.4704	-0.36683	0.146471
PA5257	hypothetical protein[Pseudomonas aeruginosa PAO1 PAO1-UW]	0.782443	-0.353943					-0.353943
PA4941	protease subunit HflC[Pseudomonas aeruginosa PAO1 PAO1-UW]	0.953773	-0.0682821	0.734861	-0.444457	0.683967	-0.548002	-0.35358	0.252442
PA4668	probable lipoprotein localization protein LolB[Pseudomonas aeruginosa PAO1 PAO1-UW]	0.857824	-0.221246			0.717035	-0.479884	-0.350565	0.182885
PA0961	probable cold-shock protein[Pseudomonas aeruginosa PAO1 PAO1-UW]	0.787558	-0.344541					-0.344541
PA4997	transport protein MsbA[Pseudomonas aeruginosa PAO1 PAO1-UW]	0.879181	-0.185769	0.790138	-0.339824	0.709705	-0.494708	-0.3401	0.15447
PA0411	twitching motility protein PilJ[Pseudomonas aeruginosa PAO1 PAO1-UW]	0.881172	-0.182505	0.787414	-0.344806	0.719214	-0.475507	-0.334272	0.146785
PA4441	hypothetical protein[Pseudomonas aeruginosa PAO1 PAO1-UW]	0.936352	-0.0948767			0.672115	-0.573219	-0.334048	0.338239
PA4329	pyruvate kinase II[Pseudomonas aeruginosa PAO1 PAO1-UW]	0.814735	-0.295598	0.694781	-0.525371	0.883979	-0.177916	-0.332961	0.176715
PA1582	succinate dehydrogenase (D subunit)[Pseudomonas aeruginosa PAO1 PAO1-UW]	0.836538	-0.257498			0.755006	-0.405441	-0.331469	0.104612
PA3716	hypothetical protein[Pseudomonas aeruginosa PAO1 PAO1-UW]	0.919883	-0.120477	0.843492	-0.245554	0.64779	-0.626401	-0.330811	0.263517
PA0641	probable bacteriophage protein[Pseudomonas aeruginosa PAO1 PAO1-UW]	0.919995	-0.120301	0.840365	-0.250911	0.650221	-0.620999	-0.330737	0.259718
PA4689	hypothetical protein[Pseudomonas aeruginosa PAO1 PAO1-UW]	0.887816	-0.171667			0.715863	-0.482245	-0.326956	0.219612
PA0628	conserved hypothetical protein[Pseudomonas aeruginosa PAO1 PAO1-UW]	0.892549	-0.163996	0.886553	-0.173721	0.642982	-0.63715	-0.324956	0.270412
PA4461	probable ATP-binding component of ABC transporter[Pseudomonas aeruginosa PAO1 PAO1-UW]	0.84713	-0.239345			0.752987	-0.409304	-0.324324	0.120179
PA1101	Flagella M-ring outer membrane protein precursor[Pseudomonas aeruginosa PAO1 PAO1-UW]	0.77554	-0.366728			0.822814	-0.281361	-0.324044	0.0603633
PA4495	hypothetical protein[Pseudomonas aeruginosa PAO1 PAO1-UW]	0.690768	-0.533726			0.923895	-0.114199	-0.323962	0.29665
PA3531	bacterioferritin[Pseudomonas aeruginosa PAO1 PAO1-UW]	1.02979	0.0423501	0.781074	-0.356468	0.640697	-0.642285	-0.318801	0.343868
PA5485	AmpDh2[Pseudomonas aeruginosa PAO1 PAO1-UW]					0.80292	-0.316672	-0.316672
PA5340	hypothetical protein[Pseudomonas aeruginosa PAO1 PAO1-UW]	0.734231	-0.445694	0.856824	-0.222929	0.826846	-0.27431	-0.314311	0.116645
PA5077	periplasmic glucans biosynthesis protein MdoH[Pseudomonas aeruginosa PAO1 PAO1-UW]	0.845645	-0.241875	0.82183	-0.283089	0.750085	-0.414873	-0.313279	0.090364
PA2953	electron transfer flavoprotein-ubiquinone oxidoreductase[Pseudomonas aeruginosa PAO1 PAO1-UW]	0.804895	-0.313128					-0.313128
PA2967	3-oxoacyl-[acyl-carrier-protein] reductase[Pseudomonas aeruginosa PAO1 PAO1-UW]	0.805755	-0.311586					-0.311586
PA0291	Anaerobically-induced outer membrane porin OprE precursor[Pseudomonas aeruginosa PAO1 PAO1-UW]	0.800152	-0.321653	0.851272	-0.232307	0.768018	-0.380789	-0.311583	0.0747511
PA2830	heat shock protein HtpX[Pseudomonas aeruginosa PAO1 PAO1-UW]	0.809637	-0.304652					-0.304652
PA3804	hypothetical protein[Pseudomonas aeruginosa PAO1 PAO1-UW]					0.810686	-0.302784	-0.302784
PA3729	conserved hypothetical protein[Pseudomonas aeruginosa PAO1 PAO1-UW]	0.863906	-0.211053	0.876001	-0.190995	0.70478	-0.504756	-0.302268	0.175646
PA1064	hypothetical protein[Pseudomonas aeruginosa PAO1 PAO1-UW]	0.81655	-0.292386	0.847796	-0.238212	0.782906	-0.353088	-0.294562	0.0574693
PA0615	hypothetical protein[Pseudomonas aeruginosa PAO1 PAO1-UW]	0.87465	-0.193222	0.817109	-0.291399	0.764389	-0.387621	-0.290747	0.0972012
PA5146	hypothetical protein[Pseudomonas aeruginosa PAO1 PAO1-UW]	0.874952	-0.192724	0.766764	-0.383145	0.818675	-0.288637	-0.288169	0.0952112
PA3770	inosine-5~-monophosphate dehydrogenase[Pseudomonas aeruginosa PAO1 PAO1-UW]	0.786408	-0.34665	0.886356	-0.174042	0.787986	-0.343758	-0.28815	0.0988311
PA3984	apolipoprotein N-acyltransferase[Pseudomonas aeruginosa PAO1 PAO1-UW]	0.718047	-0.47785			0.937666	-0.0928532	-0.285351	0.272234
PA0631	hypothetical protein[Pseudomonas aeruginosa PAO1 PAO1-UW]			0.821523	-0.283626			-0.283626
PA0594	peptidyl-prolyl cis-trans isomerase SurA[Pseudomonas aeruginosa PAO1 PAO1-UW]	0.810048	-0.303921	0.888324	-0.170842	0.774575	-0.368524	-0.281096	0.100798
PA4687	ferric iron-binding periplasmic protein HitA[Pseudomonas aeruginosa PAO1 PAO1-UW]	0.822996	-0.281042					-0.281042
PA0972	TolB protein[Pseudomonas aeruginosa PAO1 PAO1-UW]	0.738818	-0.436709	0.850105	-0.234286	0.89107	-0.166389	-0.279128	0.140628
PA2800	VacJ[Pseudomonas aeruginosa PAO1 PAO1-UW]	0.853817	-0.228001	1.08972	0.123961	0.602519	-0.730921	-0.27832	0.429656
PA1094	flagellar capping protein FliD[Pseudomonas aeruginosa PAO1 PAO1-UW]	0.7448	-0.425075	0.913401	-0.130679	0.825235	-0.277122	-0.277626	0.147199
PA3115	Motility protein FimV[Pseudomonas aeruginosa PAO1 PAO1-UW]	0.8203	-0.285776	0.924915	-0.112608	0.740389	-0.433645	-0.277343	0.160685
PA3901	Fe(III) dicitrate transport protein FecA[Pseudomonas aeruginosa PAO1 PAO1-UW]	0.831115	-0.26688	0.869989	-0.200931	0.788847	-0.342183	-0.269998	0.0706774
PA5130	conserved hypothetical protein[Pseudomonas aeruginosa PAO1 PAO1-UW]	0.829736	-0.269275					-0.269275
PA3999	D-ala-D-ala-carboxypeptidase[Pseudomonas aeruginosa PAO1 PAO1-UW]	0.920731	-0.119148	0.776929	-0.364145	0.804022	-0.314693	-0.265995	0.129555
PA0867	membrane-bound lysozyme inhibitor of c-type lysozyme MliC[Pseudomonas aeruginosa PAO1 PAO1-UW]	0.989476	-0.0152632			0.704197	-0.505949	-0.260606	0.346967
PA0638	probable bacteriophage protein[Pseudomonas aeruginosa PAO1 PAO1-UW]	0.838797	-0.253606					-0.253606
PA4484	Glu-tRNA(Gln) amidotransferase subunit B[Pseudomonas aeruginosa PAO1 PAO1-UW]	0.839272	-0.252789					-0.252789
PA3691	hypothetical protein[Pseudomonas aeruginosa PAO1 PAO1-UW]	0.83955	-0.252312					-0.252312
PA4385	GroEL protein[Pseudomonas aeruginosa PAO1 PAO1-UW]	0.727323	-0.459332	1.148	0.199122	0.717563	-0.478823	-0.246344	0.385908
PA4454	conserved hypothetical protein[Pseudomonas aeruginosa PAO1 PAO1-UW]	0.844031	-0.244632					-0.244632
PA5558	ATP synthase B chain[Pseudomonas aeruginosa PAO1 PAO1-UW]	0.917244	-0.124622	0.725968	-0.462021	0.907619	-0.139841	-0.242161	0.190556
PA4694	ketol-acid reductoisomerase[Pseudomonas aeruginosa PAO1 PAO1-UW]	0.754845	-0.405748	1.01541	0.0220568	0.788775	-0.342313	-0.242002	0.23087
PA4366	superoxide dismutase[Pseudomonas aeruginosa PAO1 PAO1-UW]	0.846625	-0.240206					-0.240206
PA4480	rod shape-determining protein MreC[Pseudomonas aeruginosa PAO1 PAO1-UW]	0.895368	-0.159448			0.803211	-0.316149	-0.237798	0.110804
PA5258	hypothetical protein[Pseudomonas aeruginosa PAO1 PAO1-UW]	0.870108	-0.200734	0.940055	-0.0891832	0.751631	-0.411904	-0.23394	0.163903
PA4459	conserved hypothetical protein[Pseudomonas aeruginosa PAO1 PAO1-UW]	0.850839	-0.233041					-0.233041
PA2997	Na+-translocating NADH:ubiquinone oxidoreductase subunit Nrq3[Pseudomonas aeruginosa PAO1 PAO1-UW]	0.881094	-0.182631			0.82636	-0.275158	-0.228895	0.065426
PA0045	hypothetical protein[Pseudomonas aeruginosa PAO1 PAO1-UW]	0.865672	-0.208108	0.894515	-0.160822	0.803944	-0.314834	-0.227921	0.0788946
PA0470	Ferrichrome receptor FiuA[Pseudomonas aeruginosa PAO1 PAO1-UW]	0.854619	-0.226647					-0.226647
PA0401	noncatalytic dihydroorotase-like protein[Pseudomonas aeruginosa PAO1 PAO1-UW]	0.90102	-0.15037			0.812786	-0.299052	-0.224711	0.105134
PA5045	penicillin-binding protein 1A[Pseudomonas aeruginosa PAO1 PAO1-UW]	0.884933	-0.176359	0.911254	-0.134075	0.78593	-0.347528	-0.219321	0.113025
PA0372	probable zinc protease[Pseudomonas aeruginosa PAO1 PAO1-UW]	0.941476	-0.0870037	0.90716	-0.14057	0.74565	-0.423429	-0.217001	0.180767
PA4053	6,7-dimethyl-8-ribityllumazine synthase[Pseudomonas aeruginosa PAO1 PAO1-UW]	0.848595	-0.236852	0.970341	-0.0434365	0.773859	-0.369857	-0.216715	0.164139
PA0833	hypothetical protein[Pseudomonas aeruginosa PAO1 PAO1-UW]	0.847408	-0.238872	0.889932	-0.168233	0.853925	-0.227819	-0.211641	0.0379966
PA2741	50S ribosomal protein L20[Pseudomonas aeruginosa PAO1 PAO1-UW]	0.470858	-1.08663	0.603595	-0.728347	2.27284	1.1845	-0.210161	1.22102
PA4942	protease subunit HflK[Pseudomonas aeruginosa PAO1 PAO1-UW]	0.931087	-0.103013	0.98106	-0.0275871	0.709176	-0.495785	-0.208795	0.251386
PA5489	thiol:disulfide interchange protein DsbA[Pseudomonas aeruginosa PAO1 PAO1-UW]	0.867366	-0.205287					-0.205287
PA3807	nucleoside diphosphate kinase[Pseudomonas aeruginosa PAO1 PAO1-UW]	0.75425	-0.406885	0.881901	-0.181311	0.991216	-0.0127281	-0.200308	0.197764
PA3021	hypothetical protein[Pseudomonas aeruginosa PAO1 PAO1-UW]	0.795426	-0.330201	0.955387	-0.0658422			-0.198021	0.18693
PA0958	Basic amino acid, basic peptide and imipenem outer membrane porin OprD precursor[Pseudomonas aeruginosa PAO1 PAO1-UW]	0.804035	-0.31467	1.08852	0.122366	0.758637	-0.398518	-0.196941	0.279688
PA0764	negative regulator for alginate biosynthesis MucB[Pseudomonas aeruginosa PAO1 PAO1-UW]			0.875413	-0.191964			-0.191964
PA0643	hypothetical protein[Pseudomonas aeruginosa PAO1 PAO1-UW]	0.875779	-0.191361					-0.191361
PA4262	50S ribosomal protein L4[Pseudomonas aeruginosa PAO1 PAO1-UW]	1.24724	0.318736	0.437435	-1.19286	1.23463	0.304076	-0.190015	0.868518
PA0432	S-adenosyl-L-homocysteine hydrolase[Pseudomonas aeruginosa PAO1 PAO1-UW]	0.760147	-0.395651			1.0137	0.0196269	-0.188012	0.293645
PA4740	polyribonucleotide nucleotidyltransferase[Pseudomonas aeruginosa PAO1 PAO1-UW]	0.759387	-0.397092			1.0169	0.0241843	-0.186454	0.297888
PA4613	catalase[Pseudomonas aeruginosa PAO1 PAO1-UW]	0.877075	-0.189228			0.886994	-0.173004	-0.181116	0.011472
PA0421	hypothetical protein[Pseudomonas aeruginosa PAO1 PAO1-UW]	0.931063	-0.103049	0.908761	-0.138028	0.811608	-0.301144	-0.18074	0.105729
PA3801	conserved hypothetical protein[Pseudomonas aeruginosa PAO1 PAO1-UW]	0.89685	-0.157061			0.869475	-0.201783	-0.179422	0.0316231
PA0946	hypothetical protein[Pseudomonas aeruginosa PAO1 PAO1-UW]	0.896819	-0.157112	0.971469	-0.0417603	0.793687	-0.333359	-0.17741	0.146855
PA5037	hypothetical protein[Pseudomonas aeruginosa PAO1 PAO1-UW]	0.980389	-0.0285732	0.879741	-0.184849	0.802188	-0.317988	-0.177137	0.144862
PA2639	NADH dehydrogenase I chain C,D[Pseudomonas aeruginosa PAO1 PAO1-UW]	0.888814	-0.170047					-0.170047
PA5414	hypothetical protein[Pseudomonas aeruginosa PAO1 PAO1-UW]	0.878822	-0.186357	0.935243	-0.0965863	0.854518	-0.226817	-0.16992	0.0666531
PA5232	conserved hypothetical protein[Pseudomonas aeruginosa PAO1 PAO1-UW]	0.889906	-0.168276					-0.168276
PA1583	succinate dehydrogenase (A subunit)[Pseudomonas aeruginosa PAO1 PAO1-UW]	0.993828	-0.00893211	0.949218	-0.0751893	0.749065	-0.416837	-0.166986	0.218899
PA4639	hypothetical protein[Pseudomonas aeruginosa PAO1 PAO1-UW]	0.794722	-0.331478	1.02456	0.0349984	0.871492	-0.19844	-0.164973	0.185516
PA3828	conserved hypothetical protein[Pseudomonas aeruginosa PAO1 PAO1-UW]	0.893046	-0.163194					-0.163194
PA4307	chemotactic transducer PctC[Pseudomonas aeruginosa PAO1 PAO1-UW]	0.80048	-0.321063			1.00057	0.000819946	-0.160122	0.227606
PA4387	conserved hypothetical protein[Pseudomonas aeruginosa PAO1 PAO1-UW]	0.849714	-0.234951	0.943018	-0.0846421			-0.159797	0.106285
PA1080	flagellar hook protein FlgE[Pseudomonas aeruginosa PAO1 PAO1-UW]	0.749152	-0.416669	1.05319	0.0747709	0.912404	-0.132255	-0.158051	0.246733
PA3159	UDP-N-acetyl-d-glucosamine 6-Dehydrogenase[Pseudomonas aeruginosa PAO1 PAO1-UW]	0.980781	-0.0279971			0.825888	-0.275983	-0.15199	0.175352
PA5178	conserved hypothetical protein[Pseudomonas aeruginosa PAO1 PAO1-UW]	0.91189	-0.133068	1.02827	0.0402198	0.778915	-0.360463	-0.151104	0.200949
PA4957	phosphatidylserine decarboxylase[Pseudomonas aeruginosa PAO1 PAO1-UW]	0.90458	-0.14468					-0.14468
PA4545	competence protein ComL[Pseudomonas aeruginosa PAO1 PAO1-UW]	0.927441	-0.108673	0.913728	-0.130163	0.875314	-0.192128	-0.143655	0.0433325
PA0956	prolyl-tRNA synthetase[Pseudomonas aeruginosa PAO1 PAO1-UW]	0.906548	-0.141545					-0.141545
PA5243	delta-aminolevulinic acid dehydratase[Pseudomonas aeruginosa PAO1 PAO1-UW]	0.860624	-0.216545			0.955385	-0.065846	-0.141195	0.10656
PA4455	probable permease of ABC transporter[Pseudomonas aeruginosa PAO1 PAO1-UW]	0.906954	-0.140898					-0.140898
PA3700	lysyl-tRNA synthetase[Pseudomonas aeruginosa PAO1 PAO1-UW]	0.82873	-0.271025			1.00342	0.00492668	-0.133049	0.195127
PA1561	aerotaxis receptor Aer[Pseudomonas aeruginosa PAO1 PAO1-UW]	0.848282	-0.237383			0.982143	-0.0259952	-0.131689	0.149474
PA5568	conserved hypothetical protein[Pseudomonas aeruginosa PAO1 PAO1-UW]	0.894682	-0.160553	1.03079	0.0437462	0.82835	-0.271688	-0.129498	0.159994
PA1580	citrate synthase[Pseudomonas aeruginosa PAO1 PAO1-UW]	0.726146	-0.461668			1.15201	0.204159	-0.128754	0.470811
PA4333	probable fumarase[Pseudomonas aeruginosa PAO1 PAO1-UW]	0.915194	-0.12785					-0.12785
PA0548	transketolase[Pseudomonas aeruginosa PAO1 PAO1-UW]	0.80899	-0.305806			1.05137	0.0722759	-0.116765	0.267344
PA4429	probable cytochrome c1 precursor[Pseudomonas aeruginosa PAO1 PAO1-UW]	0.902561	-0.147904	0.949303	-0.0750592	0.916974	-0.125047	-0.116003	0.0372548
PA0005	lysophosphatidic acid acyltransferase, LptA[Pseudomonas aeruginosa PAO1 PAO1-UW]	0.925133	-0.112268					-0.112268
PA0768	signal peptidase I[Pseudomonas aeruginosa PAO1 PAO1-UW]	0.91292	-0.13144	0.941561	-0.0868737			-0.109157	0.0315131
PA4667	hypothetical protein[Pseudomonas aeruginosa PAO1 PAO1-UW]	1.00175	0.0025217	0.90785	-0.139475	0.882394	-0.180505	-0.105819	0.0960427
PA5022	conserved hypothetical protein[Pseudomonas aeruginosa PAO1 PAO1-UW]	0.929707	-0.105152					-0.105152
PA1119	YfiB[Pseudomonas aeruginosa PAO1 PAO1-UW]	0.985541	-0.0210124	0.908106	-0.139068	0.905644	-0.142984	-0.101022	0.0693176
PA3050	dihydroorotate dehydrogenase[Pseudomonas aeruginosa PAO1 PAO1-UW]	0.93341	-0.0994172					-0.0994172
PA1584	succinate dehydrogenase (B subunit)[Pseudomonas aeruginosa PAO1 PAO1-UW]	0.986366	-0.0198048	1.02745	0.0390665	0.804101	-0.314552	-0.0984301	0.189467
PA0955	hypothetical protein[Pseudomonas aeruginosa PAO1 PAO1-UW]	0.983244	-0.0243786	0.978168	-0.0318454	0.848778	-0.23654	-0.0975882	0.120394
PA0629	conserved hypothetical protein[Pseudomonas aeruginosa PAO1 PAO1-UW]	0.936094	-0.0952746					-0.0952746
PA3814	L-cysteine desulfurase (pyridoxal phosphate-dependent)[Pseudomonas aeruginosa PAO1 PAO1-UW]	0.936211	-0.0950943					-0.0950943
PA4423	conserved hypothetical protein[Pseudomonas aeruginosa PAO1 PAO1-UW]	0.909201	-0.137329	1.09174	0.126629	0.833965	-0.261942	-0.0908807	0.198406
PA2641	NADH dehydrogenase I chain F[Pseudomonas aeruginosa PAO1 PAO1-UW]	0.940493	-0.0885111					-0.0885111
PA0555	fructose-1,6-bisphosphate aldolase[Pseudomonas aeruginosa PAO1 PAO1-UW]	0.810252	-0.303558			1.09712	0.133718	-0.0849199	0.309201
PA5042	type 4 fimbrial biogenesis protein PilO[Pseudomonas aeruginosa PAO1 PAO1-UW]	0.942926	-0.0847841					-0.0847841
PA4489	conserved hypothetical protein[Pseudomonas aeruginosa PAO1 PAO1-UW]	1.05932	0.0831388	0.795259	-0.330503	1.00639	0.00918319	-0.0793937	0.220589
PA3093	hypothetical protein[Pseudomonas aeruginosa PAO1 PAO1-UW]	0.947722	-0.0774644					-0.0774644
PA3637	CTP synthase[Pseudomonas aeruginosa PAO1 PAO1-UW]	1.07365	0.10252			0.840211	-0.251176	-0.0743283	0.250101
PA5005	probable carbamoyl transferase[Pseudomonas aeruginosa PAO1 PAO1-UW]	0.953576	-0.0685798					-0.0685798
PA1082	flagellar basal-body rod protein FlgG[Pseudomonas aeruginosa PAO1 PAO1-UW]	0.780398	-0.357718	1.04203	0.0593929	1.07566	0.105216	-0.0643698	0.255078
PA4055	riboflavin synthase alpha chain[Pseudomonas aeruginosa PAO1 PAO1-UW]	0.956584	-0.0640365					-0.0640365
PA4491	conserved hypothetical protein[Pseudomonas aeruginosa PAO1 PAO1-UW]	1.10911	0.149397			0.827801	-0.272644	-0.0616233	0.298428
PA0078	TssL1[Pseudomonas aeruginosa PAO1 PAO1-UW]	1.0498	0.0701136	1.01512	0.0216522	0.82582	-0.2761	-0.0614447	0.187469
PA3105	general secretion pathway protein D[Pseudomonas aeruginosa PAO1 PAO1-UW]	0.958886	-0.0605684					-0.0605684
PA4460	conserved hypothetical protein[Pseudomonas aeruginosa PAO1 PAO1-UW]	0.923116	-0.115417	1.0183	0.0261665	0.942482	-0.0854633	-0.0582378	0.0746147
PA1032	QuiP[Pseudomonas aeruginosa PAO1 PAO1-UW]	0.961448	-0.056719					-0.056719
PA4675	probable TonB-dependent receptor[Pseudomonas aeruginosa PAO1 PAO1-UW]	1.02298	0.0327741	0.93446	-0.0977954	0.93074	-0.10355	-0.0561904	0.0770992
PA3108	amidophosphoribosyltransferase[Pseudomonas aeruginosa PAO1 PAO1-UW]	0.962675	-0.0548785					-0.0548785
PA3126	heat-shock protein IbpA[Pseudomonas aeruginosa PAO1 PAO1-UW]	0.844084	-0.244542	1.29296	0.370682	0.831201	-0.266731	-0.0468636	0.361776
PA1681	chorismate synthase[Pseudomonas aeruginosa PAO1 PAO1-UW]					0.968759	-0.0457901	-0.0457901
PA1969	hypothetical protein[Pseudomonas aeruginosa PAO1 PAO1-UW]	0.947476	-0.0778394	1.01161	0.0166536	0.955786	-0.0652404	-0.0421421	0.0513067
PA0766	serine protease MucD precursor[Pseudomonas aeruginosa PAO1 PAO1-UW]	0.972662	-0.0399897					-0.0399897
PA4372	hypothetical protein[Pseudomonas aeruginosa PAO1 PAO1-UW]	1.1698	0.226261	0.945932	-0.0801916	0.848197	-0.237529	-0.0304864	0.235856
PA3525	argininosuccinate synthase[Pseudomonas aeruginosa PAO1 PAO1-UW]					0.98379	-0.023578	-0.023578
PA4640	malate:quinone oxidoreductase[Pseudomonas aeruginosa PAO1 PAO1-UW]	1.03461	0.0490905	0.936045	-0.0953506			-0.02313	0.102135
PA4269	DNA-directed RNA polymerase beta chain[Pseudomonas aeruginosa PAO1 PAO1-UW]	0.995979	-0.00581308	0.923226	-0.115244	1.03869	0.0547636	-0.0220977	0.0861656
PA0402	aspartate carbamoyltransferase[Pseudomonas aeruginosa PAO1 PAO1-UW]	0.809392	-0.305089			1.20483	0.268828	-0.0181308	0.405821
PA0309	hypothetical protein[Pseudomonas aeruginosa PAO1 PAO1-UW]	1.23357	0.302843			0.799106	-0.323542	-0.0103494	0.442921
PA1293	hypothetical protein[Pseudomonas aeruginosa PAO1 PAO1-UW]	0.993291	-0.0097113					-0.0097113
PA1171	probable transglycolase[Pseudomonas aeruginosa PAO1 PAO1-UW]	0.995683	-0.00624094					-0.00624094
PA0541	hypothetical protein[Pseudomonas aeruginosa PAO1 PAO1-UW]	1.00767	0.0110288					0.0110288
PA2634	isocitrate lyase AceA[Pseudomonas aeruginosa PAO1 PAO1-UW]					1.00864	0.0124121	0.0124121
PA5134	probable carboxyl-terminal protease[Pseudomonas aeruginosa PAO1 PAO1-UW]	1.11643	0.158897	0.858245	-0.220538	1.0727	0.101245	0.0132015	0.204466
PA5263	argininosuccinate lyase[Pseudomonas aeruginosa PAO1 PAO1-UW]					1.0139	0.019911	0.019911
PA4310	chemotactic transducer PctB[Pseudomonas aeruginosa PAO1 PAO1-UW]	1.24137	0.311928	0.889831	-0.168397	0.950597	-0.073094	0.0234789	0.254308
PA1087	flagellar hook-associated protein type 3 FlgL[Pseudomonas aeruginosa PAO1 PAO1-UW]	1.18141	0.240515	0.89787	-0.155421	0.997161	-0.00410163	0.0269973	0.199792
PA3816	O-acetylserine synthase[Pseudomonas aeruginosa PAO1 PAO1-UW]	1.20003	0.263065	1	0	0.885312	-0.175742	0.0291077	0.220847
PA1483	cytochrome c-type biogenesis protein[Pseudomonas aeruginosa PAO1 PAO1-UW]	1.21613	0.282302	0.911568	-0.133577	0.961635	-0.0564386	0.0307621	0.221228
PA0080	TssJ1[Pseudomonas aeruginosa PAO1 PAO1-UW]	1.02385	0.0340114					0.0340114
PA5503	probable ATP-binding component of ABC transporter[Pseudomonas aeruginosa PAO1 PAO1-UW]	1.02481	0.0353553					0.0353553
PA1674	GTP cyclohydrolase I precursor[Pseudomonas aeruginosa PAO1 PAO1-UW]	1.0675	0.0942316			0.988149	-0.0171995	0.038516	0.0787937
PA4446	AlgW protein[Pseudomonas aeruginosa PAO1 PAO1-UW]	1.02734	0.0389111					0.0389111
PA0892	arginine/ornithine transport protein AotP[Pseudomonas aeruginosa PAO1 PAO1-UW]	1.03553	0.0503761					0.0503761
PA4386	GroES protein[Pseudomonas aeruginosa PAO1 PAO1-UW]	0.799414	-0.322985			1.35458	0.437846	0.0574307	0.537989
PA2285	hypothetical protein[Pseudomonas aeruginosa PAO1 PAO1-UW]			1.04494	0.0634166			0.0634166
PA4632	hypothetical protein[Pseudomonas aeruginosa PAO1 PAO1-UW]	1.09159	0.126425	1.05686	0.0797831	0.997157	-0.00410791	0.0673666	0.0661461
PA4431	probable iron-sulfur protein[Pseudomonas aeruginosa PAO1 PAO1-UW]	1.07744	0.107605	1.03659	0.0518482	1.03174	0.0450752	0.0681761	0.0343139
PA5554	ATP synthase beta chain[Pseudomonas aeruginosa PAO1 PAO1-UW]	1.35614	0.43951	0.98689	-0.0190385	0.866894	-0.206072	0.0714665	0.332171
PA0426	Resistance-Nodulation-Cell Division (RND) multidrug efflux transporter MexB[Pseudomonas aeruginosa PAO1 PAO1-UW]	1.11376	0.155442	1.07661	0.106496	0.975303	-0.0360769	0.0752872	0.0995007
PA3763	phosphoribosylformylglycinamidine synthase[Pseudomonas aeruginosa PAO1 PAO1-UW]	1.14599	0.196597			0.971159	-0.0422203	0.0771886	0.16887
PA5507	hypothetical protein[Pseudomonas aeruginosa PAO1 PAO1-UW]					1.05609	0.0787351	0.0787351
PA1767	hypothetical protein[Pseudomonas aeruginosa PAO1 PAO1-UW]	1.12036	0.163957	1.02109	0.0301108	1.05893	0.0826023	0.0922234	0.0674399
PA0644	hypothetical protein[Pseudomonas aeruginosa PAO1 PAO1-UW]	1.07519	0.104593					0.104593
PA5556	ATP synthase alpha chain[Pseudomonas aeruginosa PAO1 PAO1-UW]	1.27853	0.354486	1.01361	0.0194964	0.973796	-0.0383089	0.111891	0.212072
PA4514	probable outer membrane receptor for iron transport[Pseudomonas aeruginosa PAO1 PAO1-UW]	1.19262	0.254139	1.20786	0.272453	0.877594	-0.188375	0.112739	0.260933
PA3167	3-phosphoserine aminotransferase[Pseudomonas aeruginosa PAO1 PAO1-UW]	1.08345	0.115637					0.115637
PA2760	OprQ[Pseudomonas aeruginosa PAO1 PAO1-UW]	0.986126	-0.0201558	1.17388	0.231287	1.10201	0.140134	0.117088	0.127296
PA0938	hypothetical protein[Pseudomonas aeruginosa PAO1 PAO1-UW]	1.20449	0.268428	1.08862	0.122506	0.987636	-0.0179485	0.124329	0.143197
PA0126	hypothetical protein[Pseudomonas aeruginosa PAO1 PAO1-UW]	1.11423	0.156047	1.04889	0.0688675	1.11205	0.153221	0.126045	0.0495373
PA4270	DNA-directed RNA polymerase beta chain[Pseudomonas aeruginosa PAO1 PAO1-UW]	1.07305	0.101714	1.13742	0.185769	1.06963	0.0971116	0.128198	0.0499107
PA4031	inorganic pyrophosphatase[Pseudomonas aeruginosa PAO1 PAO1-UW]					1.0942	0.129883	0.129883
PA5171	arginine deiminase[Pseudomonas aeruginosa PAO1 PAO1-UW]	1.09542	0.131484					0.131484
PA3148	UDP-N-acetylglucosamine 2-epimerase WbpI[Pseudomonas aeruginosa PAO1 PAO1-UW]	1.59203	0.670871			0.756045	-0.403456	0.133707	0.759664
PA2232	PslB[Pseudomonas aeruginosa PAO1 PAO1-UW]	1.09971	0.137128					0.137128
PA5172	ornithine carbamoyltransferase, catabolic[Pseudomonas aeruginosa PAO1 PAO1-UW]	1.53683	0.619961	0.787736	-0.344216	1.09892	0.136082	0.137276	0.48209
PA4751	cell division protein FtsH[Pseudomonas aeruginosa PAO1 PAO1-UW]	1.0102	0.01464	1.09311	0.128433	1.21465	0.280543	0.141205	0.133411
PA5555	ATP synthase gamma chain[Pseudomonas aeruginosa PAO1 PAO1-UW]	1.16678	0.222531	1.32139	0.402057	0.880884	-0.182977	0.147204	0.299703
PA1805	peptidyl-prolyl cis-trans isomerase D[Pseudomonas aeruginosa PAO1 PAO1-UW]	1.28292	0.359426	1.16607	0.221652	0.923488	-0.114835	0.155414	0.24397
PA2290	glucose dehydrogenase[Pseudomonas aeruginosa PAO1 PAO1-UW]	1.2406	0.311038	0.953873	-0.0681302	1.18098	0.239987	0.160965	0.201558
PA4418	penicillin-binding protein 3[Pseudomonas aeruginosa PAO1 PAO1-UW]	1.12201	0.166087					0.166087
PA5557	ATP synthase delta chain[Pseudomonas aeruginosa PAO1 PAO1-UW]	1.15759	0.211124	1.17128	0.228081	1.04207	0.0594471	0.166217	0.0928536
PA2264	conserved hypothetical protein[Pseudomonas aeruginosa PAO1 PAO1-UW]	1.12262	0.166865					0.166865
PA0919	hypothetical protein[Pseudomonas aeruginosa PAO1 PAO1-UW]	1.12834	0.174201					0.174201
PA4756	carbamoylphosphate synthetase large subunit[Pseudomonas aeruginosa PAO1 PAO1-UW]	1.12968	0.175916					0.175916
PA4266	elongation factor G[Pseudomonas aeruginosa PAO1 PAO1-UW]	0.95106	-0.0723924	1.13683	0.185019	1.36034	0.443965	0.185531	0.258179
PA1801	ClpP[Pseudomonas aeruginosa PAO1 PAO1-UW]	1.13172	0.178522			1.14744	0.198424	0.188473	0.0140726
PA0139	alkyl hydroperoxide reductase subunit C[Pseudomonas aeruginosa PAO1 PAO1-UW]	1.42967	0.515679	0.638416	-0.647431	1.6372	0.711231	0.19316	0.73451
PA0762	sigma factor AlgU[Pseudomonas aeruginosa PAO1 PAO1-UW]	1.14799	0.199112					0.199112
PA3529	alkylhydroperoxide reductase C[Pseudomonas aeruginosa PAO1 PAO1-UW]					1.15316	0.205589	0.205589
PA0374	cell division protein FtsE[Pseudomonas aeruginosa PAO1 PAO1-UW]	1.15449	0.207259					0.207259
PA0302	polyamine transport protein PotG[Pseudomonas aeruginosa PAO1 PAO1-UW]	1.15458	0.207368					0.207368
PA3308	RNA helicase HepA[Pseudomonas aeruginosa PAO1 PAO1-UW]	1.30534	0.38443			1.022	0.0313907	0.20791	0.249636
PA0969	TolQ protein[Pseudomonas aeruginosa PAO1 PAO1-UW]	1.22245	0.289778	1.15763	0.21118	1.08964	0.123857	0.208271	0.0829989
PA0634	hypothetical protein[Pseudomonas aeruginosa PAO1 PAO1-UW]	1.09871	0.135809	1.41792	0.503781	0.999429	-0.000823691	0.212922	0.260991
PA1550	hypothetical protein[Pseudomonas aeruginosa PAO1 PAO1-UW]	1.46228	0.548223	1.2334	0.302636	0.864016	-0.210871	0.213329	0.387347
PA4481	rod shape-determining protein MreB[Pseudomonas aeruginosa PAO1 PAO1-UW]	1.71554	0.778667			0.78417	-0.350761	0.213953	0.798626
PA5455	hypothetical protein[Pseudomonas aeruginosa PAO1 PAO1-UW]	1.16126	0.21569					0.21569
PA4741	30S ribosomal protein S15[Pseudomonas aeruginosa PAO1 PAO1-UW]					1.16143	0.215903	0.215903
PA4938	adenylosuccinate synthetase[Pseudomonas aeruginosa PAO1 PAO1-UW]	1.12914	0.175218	1.5356	0.618799	0.916403	-0.125946	0.22269	0.374635
PA0316	D-3-phosphoglycerate dehydrogenase[Pseudomonas aeruginosa PAO1 PAO1-UW]	1.17268	0.229815			1.16578	0.221294	0.225555	0.00602504
PA1689	conserved hypothetical protein[Pseudomonas aeruginosa PAO1 PAO1-UW]	1.1959	0.258101	1.13365	0.180972	1.18059	0.239508	0.226194	0.0402513
PA0266	4-aminobutyrate aminotransferase[Pseudomonas aeruginosa PAO1 PAO1-UW]	0.895763	-0.158811			1.52986	0.613401	0.227295	0.546036
PA4238	DNA-directed RNA polymerase alpha chain[Pseudomonas aeruginosa PAO1 PAO1-UW]	1.0885	0.12234	1.17454	0.2321	1.25612	0.328976	0.227805	0.103385
PA0427	Major intrinsic multiple antibiotic resistance efflux outer membrane protein OprM precursor[Pseudomonas aeruginosa PAO1 PAO1-UW]	1.18149	0.240611	1.17132	0.228136	1.16145	0.215924	0.228224	0.0123435
PA0970	TolR protein[Pseudomonas aeruginosa PAO1 PAO1-UW]	1.17244	0.229518					0.229518
PA1011	hypothetical protein[Pseudomonas aeruginosa PAO1 PAO1-UW]	1.23678	0.306588	1.17918	0.237788	1.11284	0.154244	0.232873	0.076291
PA5112	esterase EstA[Pseudomonas aeruginosa PAO1 PAO1-UW]	1.58983	0.668873			0.870711	-0.199734	0.234569	0.614198
PA5119	glutamine synthetase[Pseudomonas aeruginosa PAO1 PAO1-UW]	1.24554	0.316774	1.24479	0.315906	1.05565	0.0781332	0.236938	0.13753
PA0020	hypothetical protein[Pseudomonas aeruginosa PAO1 PAO1-UW]	1.18197	0.241195					0.241195
PA1288	probable outer membrane protein precursor[Pseudomonas aeruginosa PAO1 PAO1-UW]	1.16035	0.214555	1.38904	0.474085	1.02803	0.0398814	0.24284	0.218479
PA5300	cytochrome c5[Pseudomonas aeruginosa PAO1 PAO1-UW]	1.42012	0.506009	1.13612	0.184116	1.02864	0.0407357	0.24362	0.238276
PA0070	TagQ1[Pseudomonas aeruginosa PAO1 PAO1-UW]	1.0497	0.06998	1.42793	0.513922	1.10733	0.147092	0.243664	0.237204
PA5316	50S ribosomal protein L28[Pseudomonas aeruginosa PAO1 PAO1-UW]	1.0792	0.10996			1.30187	0.38059	0.245275	0.191364
PA1803	Lon protease[Pseudomonas aeruginosa PAO1 PAO1-UW]	1.13263	0.179681			1.24047	0.310885	0.245283	0.0927753
PA3020	probable soluble lytic transglycosylase[Pseudomonas aeruginosa PAO1 PAO1-UW]	1.1875	0.247928					0.247928
PA0425	Resistance-Nodulation-Cell Division (RND) multidrug efflux membrane fusion protein MexA precursor[Pseudomonas aeruginosa PAO1 PAO1-UW]	1.28821	0.365363	1.20693	0.271338	1.13228	0.179233	0.271978	0.0930666
PA3639	acetyl-coenzyme A carboxylase carboxyl transferase (alpha subunit)[Pseudomonas aeruginosa PAO1 PAO1-UW]	1.21151	0.276807					0.276807
PA0423	PasP[Pseudomonas aeruginosa PAO1 PAO1-UW]	1.46954	0.555369	1.05912	0.0828663	1.14492	0.195246	0.277827	0.246839
PA3866	pyocin protein[Pseudomonas aeruginosa PAO1 PAO1-UW]	1.30919	0.388676			1.13102	0.177618	0.283147	0.149241
PA5553	ATP synthase epsilon chain[Pseudomonas aeruginosa PAO1 PAO1-UW]	1.27449	0.349921	1.2959	0.373958	1.09445	0.130203	0.284694	0.134332
PA4432	30S ribosomal protein S9[Pseudomonas aeruginosa PAO1 PAO1-UW]	1.00106	0.00152949	1.46373	0.549652	1.23443	0.303849	0.28501	0.274547
PA2976	ribonuclease E[Pseudomonas aeruginosa PAO1 PAO1-UW]	1.31068	0.390311	1.00336	0.00483647	1.38224	0.467013	0.287387	0.247683
PA4253	50S ribosomal protein L14[Pseudomonas aeruginosa PAO1 PAO1-UW]	1.54893	0.631274	1.23237	0.30143	0.961138	-0.057185	0.29184	0.34433
PA4636	hypothetical protein[Pseudomonas aeruginosa PAO1 PAO1-UW]	1.22471	0.292445					0.292445
PA0300	polyamine transport protein[Pseudomonas aeruginosa PAO1 PAO1-UW]	1.22898	0.297465					0.297465
PA5043	type 4 fimbrial biogenesis protein PilN[Pseudomonas aeruginosa PAO1 PAO1-UW]	1.23213	0.30116					0.30116
PA0299	Polyamine:pyruvate transaminase[Pseudomonas aeruginosa PAO1 PAO1-UW]	1.76916	0.823067	1	0	1.07126	0.0993082	0.307459	0.449283
PA1048	probable outer membrane protein precursor[Pseudomonas aeruginosa PAO1 PAO1-UW]	1.49165	0.576913			1.02916	0.0414609	0.309187	0.378622
PA4360	hypothetical protein[Pseudomonas aeruginosa PAO1 PAO1-UW]	1.40944	0.495127	1.23748	0.30741	1.09983	0.137282	0.313273	0.178994
PA3011	DNA topoisomerase I[Pseudomonas aeruginosa PAO1 PAO1-UW]					1.24273	0.313507	0.313507
PA5046	malic enzyme[Pseudomonas aeruginosa PAO1 PAO1-UW]	1.14841	0.199639			1.34788	0.430696	0.315168	0.163382
PA1766	hypothetical protein[Pseudomonas aeruginosa PAO1 PAO1-UW]	1.25477	0.327424					0.327424
PA4239	30S ribosomal protein S4[Pseudomonas aeruginosa PAO1 PAO1-UW]	1.09702	0.133592	1.53982	0.62276	1.17179	0.228712	0.328355	0.25936
PA4061	probable thioredoxin[Pseudomonas aeruginosa PAO1 PAO1-UW]	1.43728	0.523341			1.09804	0.134933	0.329137	0.274646
PA3584	glycerol-3-phosphate dehydrogenase[Pseudomonas aeruginosa PAO1 PAO1-UW]	1.26212	0.33585					0.33585
PA4576	probable ATP-dependent protease[Pseudomonas aeruginosa PAO1 PAO1-UW]	1.42128	0.507189			1.13174	0.178539	0.342864	0.232391
PA5528	hypothetical protein[Pseudomonas aeruginosa PAO1 PAO1-UW]	1.28532	0.362125			1.26525	0.339418	0.350772	0.0160562
PA5040	Type 4 fimbrial biogenesis outer membrane protein PilQ precursor[Pseudomonas aeruginosa PAO1 PAO1-UW]	1.40707	0.492693	1.01612	0.023065	1.45731	0.543311	0.353023	0.286871
PA4250	30S ribosomal protein S14[Pseudomonas aeruginosa PAO1 PAO1-UW]	0.959031	-0.0603508	1.55025	0.632505	1.41349	0.499259	0.357138	0.367643
PA4763	DNA repair protein RecN[Pseudomonas aeruginosa PAO1 PAO1-UW]	1.28721	0.364252					0.364252
PA0265	succinate-semialdehyde dehydrogenase[Pseudomonas aeruginosa PAO1 PAO1-UW]	1.26705	0.341472	1.10824	0.148272	1.53876	0.62177	0.370504	0.23808
PA3162	30S ribosomal protein S1[Pseudomonas aeruginosa PAO1 PAO1-UW]	1.02632	0.0374755	1.43791	0.523971	1.51208	0.596531	0.385993	0.303997
PA3001	probable glyceraldehyde-3-phosphate dehydrogenase[Pseudomonas aeruginosa PAO1 PAO1-UW]	1.67272	0.7422			1.02099	0.0299705	0.386085	0.503622
PA0973	Peptidoglycan associated lipoprotein OprL precursor[Pseudomonas aeruginosa PAO1 PAO1-UW]	1.27904	0.355059	1.61143	0.688341	1.09835	0.135342	0.392914	0.278436
PA0277	conserved hypothetical protein[Pseudomonas aeruginosa PAO1 PAO1-UW]	1.26978	0.344578	1.35834	0.441843	1.3132	0.393091	0.393171	0.0486326
PA3745	30S ribosomal protein S16[Pseudomonas aeruginosa PAO1 PAO1-UW]	1.27734	0.353139	1.35372	0.436931	1.322	0.402727	0.397599	0.0421305
PA4761	DnaK protein[Pseudomonas aeruginosa PAO1 PAO1-UW]	1.06138	0.085946	1.56982	0.6506	1.37884	0.463453	0.4	0.287625
PA2840	probable ATP-dependent RNA helicase[Pseudomonas aeruginosa PAO1 PAO1-UW]					1.31952	0.400011	0.400011
PA5015	pyruvate dehydrogenase[Pseudomonas aeruginosa PAO1 PAO1-UW]	1.19013	0.251124	1.79818	0.846538	1.07842	0.108922	0.402195	0.391326
PA5490	cytochrome c4 precursor[Pseudomonas aeruginosa PAO1 PAO1-UW]	1.26651	0.34086	1.56075	0.642237	1.18919	0.249978	0.411025	0.205327
PA0640	probable bacteriophage protein[Pseudomonas aeruginosa PAO1 PAO1-UW]	1.34053	0.422801					0.422801
PA1777	Major porin and structural outer membrane porin OprF precursor[Pseudomonas aeruginosa PAO1 PAO1-UW]	1.22781	0.29609	1.59109	0.670015	1.25487	0.327544	0.431216	0.207403
PA1155	NrdB, tyrosyl radical-harboring component of class Ia ribonucleotide reductase[Pseudomonas aeruginosa PAO1 PAO1-UW]	1.40792	0.493565			1.29234	0.369981	0.431773	0.0873873
PA4762	heat shock protein GrpE[Pseudomonas aeruginosa PAO1 PAO1-UW]					1.34894	0.431823	0.431823
PA3977	glutamate-1-semialdehyde 2,1-aminomutase[Pseudomonas aeruginosa PAO1 PAO1-UW]	1.351	0.434033					0.434033
PA1553	Cytochrome c oxidase, cbb3-type, CcoO subunit[Pseudomonas aeruginosa PAO1 PAO1-UW]	1.35233	0.435445	1.53719	0.6203	1.19701	0.259441	0.438395	0.180448
PA3742	50S ribosomal protein L19[Pseudomonas aeruginosa PAO1 PAO1-UW]	1.50489	0.589657	1.25026	0.322227	1.32362	0.404493	0.438792	0.136975
PA3655	elongation factor Ts[Pseudomonas aeruginosa PAO1 PAO1-UW]	1.47422	0.559951	1.15809	0.211743	1.45926	0.545241	0.438978	0.196929
PA4241	30S ribosomal protein S13[Pseudomonas aeruginosa PAO1 PAO1-UW]	0.911391	-0.133858	2.09084	1.06408	1.31212	0.391897	0.440707	0.60046
PA4258	50S ribosomal protein L22[Pseudomonas aeruginosa PAO1 PAO1-UW]	1.34141	0.423746	1.78269	0.834058	1.05134	0.0722309	0.443345	0.381292
PA3183	glucose-6-phosphate 1-dehydrogenase[Pseudomonas aeruginosa PAO1 PAO1-UW]	1.36598	0.449941					0.449941
PA0428	probable ATP-dependent RNA helicase[Pseudomonas aeruginosa PAO1 PAO1-UW]	1.3022	0.380953	1.2263	0.294314	1.60557	0.683082	0.452783	0.204095
PA4670	ribose-phosphate pyrophosphokinase[Pseudomonas aeruginosa PAO1 PAO1-UW]	1.71888	0.781472	1.23605	0.305737	1.2133	0.278933	0.45538	0.282721
PA1552	Cytochrome c oxidase, cbb3-type, CcoP subunit[Pseudomonas aeruginosa PAO1 PAO1-UW]	1.30192	0.380636	1.44874	0.534797			0.457716	0.109009
PA1083	flagellar L-ring protein precursor FlgH[Pseudomonas aeruginosa PAO1 PAO1-UW]	1.3741	0.458488					0.458488
PA1589	succinyl-CoA synthetase alpha chain[Pseudomonas aeruginosa PAO1 PAO1-UW]	1.28692	0.363917	1.05972	0.0836874	1.91085	0.934213	0.460606	0.433428
PA1608	probable chemotaxis transducer[Pseudomonas aeruginosa PAO1 PAO1-UW]	1.37786	0.462432					0.462432
PA3894	probable outer membrane protein precursor[Pseudomonas aeruginosa PAO1 PAO1-UW]	1.38331	0.468129					0.468129
PA0971	TolA protein[Pseudomonas aeruginosa PAO1 PAO1-UW]	1.62091	0.696802	1.336	0.41792	1.27492	0.350408	0.488377	0.183631
PA4934	30S ribosomal protein S18[Pseudomonas aeruginosa PAO1 PAO1-UW]	1.16894	0.225207	2.13956	1.09732	1.10414	0.142924	0.488482	0.528868
PA1156	NrdA, catalytic component of class Ia ribonucleotide reductase[Pseudomonas aeruginosa PAO1 PAO1-UW]	1.4035	0.489024					0.489024
PA4256	50S ribosomal protein L16[Pseudomonas aeruginosa PAO1 PAO1-UW]	1.49525	0.580385	0.758421	-0.398929	2.44502	1.28984	0.490433	0.847972
PA1588	succinyl-CoA synthetase beta chain[Pseudomonas aeruginosa PAO1 PAO1-UW]	1.236	0.305678	1.47863	0.564264	1.53278	0.61615	0.495364	0.166308
PA4315	transcriptional regulator MvaT, P16 subunit[Pseudomonas aeruginosa PAO1 PAO1-UW]	0.87237	-0.196988			2.29827	1.20055	0.501781	0.988208
PA4249	30S ribosomal protein S8[Pseudomonas aeruginosa PAO1 PAO1-UW]	1.64103	0.714599	1.04743	0.066855	1.65658	0.728204	0.503219	0.377964
PA5312	Aldehyde dehydrogenase[Pseudomonas aeruginosa PAO1 PAO1-UW]	1.56749	0.648452			1.28785	0.364962	0.506707	0.200458
PA4937	exoribonuclease RNase R[Pseudomonas aeruginosa PAO1 PAO1-UW]					1.42156	0.507476	0.507476
PA4671	probable ribosomal protein L25[Pseudomonas aeruginosa PAO1 PAO1-UW]	1.28863	0.36584			1.58543	0.664874	0.515357	0.211449
PA4267	30S ribosomal protein S7[Pseudomonas aeruginosa PAO1 PAO1-UW]	0.898059	-0.155117	1.24507	0.316225	2.61835	1.38866	0.516589	0.791151
PA4237	50S ribosomal protein L17[Pseudomonas aeruginosa PAO1 PAO1-UW]	1.4498	0.535857	1.17617	0.234095	1.72361	0.785435	0.518462	0.276081
PA4433	50S ribosomal protein L13[Pseudomonas aeruginosa PAO1 PAO1-UW]			0.921438	-0.11804	2.22774	1.15558	0.518769	0.900584
PA4633	probable chemotaxis transducer[Pseudomonas aeruginosa PAO1 PAO1-UW]	1.43837	0.524434					0.524434
PA1787	aconitate hydratase 2[Pseudomonas aeruginosa PAO1 PAO1-UW]	1.44829	0.534347	0.983931	-0.0233703	2.12534	1.08769	0.53289	0.555533
PA2235	PslE[Pseudomonas aeruginosa PAO1 PAO1-UW]	1.48477	0.570244	1.41241	0.498155	1.45571	0.541719	0.536706	0.0363047
PA3244	cell division inhibitor MinD[Pseudomonas aeruginosa PAO1 PAO1-UW]	1.46994	0.55576					0.55576
PA5253	alginate regulatory protein AlgP[Pseudomonas aeruginosa PAO1 PAO1-UW]					1.47267	0.55843	0.55843
PA2234	PslD[Pseudomonas aeruginosa PAO1 PAO1-UW]	1.68894	0.756118	1.27398	0.349345	1.49114	0.576414	0.560625	0.203846
PA0870	aromatic amino acid aminotransferase[Pseudomonas aeruginosa PAO1 PAO1-UW]	1.53669	0.619827			1.43173	0.517755	0.568791	0.0721759
PA4403	secretion protein SecA[Pseudomonas aeruginosa PAO1 PAO1-UW]	1.48393	0.569426			1.4954	0.580535	0.57498	0.0078553
PA3736	homoserine dehydrogenase[Pseudomonas aeruginosa PAO1 PAO1-UW]	1.49134	0.576612					0.576612
PA1585	2-oxoglutarate dehydrogenase (E1 subunit)[Pseudomonas aeruginosa PAO1 PAO1-UW]	1.56109	0.642554	1.60663	0.684033	1.32624	0.407345	0.577977	0.149221
PA0963	aspartyl-tRNA synthetase[Pseudomonas aeruginosa PAO1 PAO1-UW]	1.78537	0.836222			1.26335	0.337252	0.586737	0.352825
PA0576	sigma factor RpoD[Pseudomonas aeruginosa PAO1 PAO1-UW]					1.5102	0.594742	0.594742
PA4261	50S ribosomal protein L23[Pseudomonas aeruginosa PAO1 PAO1-UW]	1.61727	0.693557	1.19216	0.253577	1.83326	0.874412	0.607182	0.319303
PA2951	electron transfer flavoprotein alpha-subunit[Pseudomonas aeruginosa PAO1 PAO1-UW]	1.54055	0.623449					0.623449
PA4503	probable permease of ABC transporter[Pseudomonas aeruginosa PAO1 PAO1-UW]					1.54956	0.631856	0.631856
PA1791	hypothetical protein[Pseudomonas aeruginosa PAO1 PAO1-UW]	1.77882	0.830917	1.59797	0.676243	1.3453	0.427923	0.645028	0.203303
PA4408	cell division protein FtsA[Pseudomonas aeruginosa PAO1 PAO1-UW]	1.56848	0.649364					0.649364
PA3940	probable DNA binding protein[Pseudomonas aeruginosa PAO1 PAO1-UW]	1.55948	0.641063			1.63075	0.705537	0.6733	0.0455897
PA1074	branched-chain amino acid transport protein BraC[Pseudomonas aeruginosa PAO1 PAO1-UW]	1.87373	0.90591	1.39536	0.480642	1.56966	0.650456	0.679003	0.214067
PA0605	probable permease of ABC transporter[Pseudomonas aeruginosa PAO1 PAO1-UW]	1.76849	0.822522			1.46527	0.551168	0.686845	0.191876
PA5339	conserved hypothetical protein[Pseudomonas aeruginosa PAO1 PAO1-UW]					1.63569	0.709897	0.709897
PA0603	probable ATP-binding component of ABC transporter[Pseudomonas aeruginosa PAO1 PAO1-UW]	1.91843	0.93993			1.39608	0.481376	0.710653	0.324246
PA4268	30S ribosomal protein S12[Pseudomonas aeruginosa PAO1 PAO1-UW]	1.39253	0.477713	1.93257	0.950519	1.64145	0.714967	0.7144	0.236404
PA5239	transcription termination factor Rho[Pseudomonas aeruginosa PAO1 PAO1-UW]	2.4031	1.2649	1.06175	0.0864503	1.73367	0.79383	0.715059	0.59316
PA3892	conserved hypothetical protein[Pseudomonas aeruginosa PAO1 PAO1-UW]	1.64313	0.716446					0.716446
PA4744	translation initiation factor IF-2[Pseudomonas aeruginosa PAO1 PAO1-UW]					1.64489	0.717988	0.717988
PA4370	Insulin-cleaving metalloproteinase outer membrane protein precursor[Pseudomonas aeruginosa PAO1 PAO1-UW]	1.77802	0.830273	1.55172	0.633866	1.61836	0.694535	0.719558	0.100566
PA5016	dihydrolipoamide acetyltransferase[Pseudomonas aeruginosa PAO1 PAO1-UW]	1.45274	0.538778	2.42516	1.27808	1.29531	0.373293	0.73005	0.481766
PA0865	4-hydroxyphenylpyruvate dioxygenase[Pseudomonas aeruginosa PAO1 PAO1-UW]	2.00568	1.00409			1.39021	0.475298	0.739695	0.373914
PA4753	conserved hypothetical protein[Pseudomonas aeruginosa PAO1 PAO1-UW]					1.67779	0.746561	0.746561
PA4848	biotin carboxylase[Pseudomonas aeruginosa PAO1 PAO1-UW]	1.77532	0.82808			1.58737	0.666641	0.747361	0.114155
PA0624	hypothetical protein[Pseudomonas aeruginosa PAO1 PAO1-UW]	2.00239	1.00172	1.36885	0.452967	1.73392	0.794036	0.749575	0.277066
PA4935	30S ribosomal protein S6[Pseudomonas aeruginosa PAO1 PAO1-UW]	1.70586	0.770496			1.66509	0.7356	0.753048	0.0246752
PA1609	beta-ketoacyl-ACP synthase I[Pseudomonas aeruginosa PAO1 PAO1-UW]	1.65931	0.73058			1.77149	0.824961	0.777771	0.066737
PA0049	hypothetical protein[Pseudomonas aeruginosa PAO1 PAO1-UW]	2.03999	1.02856			1.45432	0.540344	0.784452	0.345221
PA4259	30S ribosomal protein S19[Pseudomonas aeruginosa PAO1 PAO1-UW]	1.33172	0.413292	1.7816	0.833175	2.18122	1.12514	0.790535	0.357833
PA1596	heat shock protein HtpG[Pseudomonas aeruginosa PAO1 PAO1-UW]	1.68116	0.749461	1.29583	0.373882	2.41619	1.27274	0.798693	0.451445
PA4264	30S ribosomal protein S10[Pseudomonas aeruginosa PAO1 PAO1-UW]	2.1356	1.09464	1.51944	0.603537	1.70449	0.769342	0.822507	0.249831
PA1092	flagellin type B[Pseudomonas aeruginosa PAO1 PAO1-UW]	2.21736	1.14884	1.57572	0.65601	1.61112	0.688062	0.830971	0.27575
PA2112	conserved hypothetical protein[Pseudomonas aeruginosa PAO1 PAO1-UW]	1.68153	0.749779			1.90889	0.932737	0.841258	0.129371
PA3746	signal recognition particle protein Ffh[Pseudomonas aeruginosa PAO1 PAO1-UW]	2.27094	1.18329			1.47639	0.562075	0.872684	0.439267
PA4265	elongation factor Tu[Pseudomonas aeruginosa PAO1 PAO1-UW]	2.27932	1.18861	1.54888	0.631229	1.77709	0.829519	0.883118	0.282528
PA4273	50S ribosomal protein L1[Pseudomonas aeruginosa PAO1 PAO1-UW]	1.51165	0.596121	1.28238	0.35882	3.2436	1.6976	0.884179	0.714363
PA5304	D-amino acid dehydrogenase, small subunit[Pseudomonas aeruginosa PAO1 PAO1-UW]	1.79219	0.841726	1.40715	0.492778	2.53418	1.34152	0.892007	0.426598
PA4745	N utilization substance protein A[Pseudomonas aeruginosa PAO1 PAO1-UW]	2.32111	1.21482	1.42615	0.512122	1.94932	0.962969	0.896636	0.356012
PA1800	trigger factor[Pseudomonas aeruginosa PAO1 PAO1-UW]	1.89758	0.924164	1.40311	0.488625	2.46239	1.30006	0.904282	0.406082
PA2291	probable glucose-sensitive porin[Pseudomonas aeruginosa PAO1 PAO1-UW]			1.90363	0.928751			0.928751
PA4240	30S ribosomal protein S11[Pseudomonas aeruginosa PAO1 PAO1-UW]	2.25974	1.17616	1.77542	0.828161	1.74696	0.804842	0.936387	0.207974
PA5322	phosphomannomutase AlgC[Pseudomonas aeruginosa PAO1 PAO1-UW]	1.91689	0.938765					0.938765
PA2001	acetyl-CoA acetyltransferase[Pseudomonas aeruginosa PAO1 PAO1-UW]	2.19568	1.13467			1.68652	0.754053	0.944362	0.269137
PA4542	ClpB protein[Pseudomonas aeruginosa PAO1 PAO1-UW]					1.99069	0.993268	0.993268
PA4274	50S ribosomal protein L11[Pseudomonas aeruginosa PAO1 PAO1-UW]	1.79534	0.844256	1.53382	0.617131	2.88097	1.52656	0.995981	0.473317
PA1802	ClpX[Pseudomonas aeruginosa PAO1 PAO1-UW]	3.30582	1.72501			1.20631	0.270596	0.997802	1.02843
PA4568	50S ribosomal protein L21[Pseudomonas aeruginosa PAO1 PAO1-UW]	1.62307	0.698722	2.27859	1.18814	2.15898	1.11035	0.999071	0.263002
PA4254	30S ribosomal protein S17[Pseudomonas aeruginosa PAO1 PAO1-UW]	2.17147	1.11867	1.68497	0.752723	2.12682	1.0887	1	0.203181
PA3617	RecA protein[Pseudomonas aeruginosa PAO1 PAO1-UW]	2.18649	1.12862	1.72831	0.789362	2.15715	1.10913	1.00904	0.190493
PA5429	aspartate ammonia-lyase[Pseudomonas aeruginosa PAO1 PAO1-UW]	2.09845	1.06932	1.91495	0.937305	2.1398	1.09748	1.0347	0.0855151
PA4246	30S ribosomal protein S5[Pseudomonas aeruginosa PAO1 PAO1-UW]	2.02457	1.01762	2.24839	1.16889	1.92617	0.945736	1.04408	0.113906
PA4257	30S ribosomal protein S3[Pseudomonas aeruginosa PAO1 PAO1-UW]	2.27859	1.18814	1.68456	0.752368	2.28555	1.19254	1.04435	0.252875
PA1586	dihydrolipoamide succinyltransferase (E2 subunit)[Pseudomonas aeruginosa PAO1 PAO1-UW]	2.15199	1.10567	2.53202	1.34029	1.6217	0.69751	1.04782	0.32527
PA3582	glycerol kinase[Pseudomonas aeruginosa PAO1 PAO1-UW]	2.08883	1.0627					1.0627
PA4407	cell division protein FtsZ[Pseudomonas aeruginosa PAO1 PAO1-UW]	2.11942	1.08367					1.08367
PA0579	30S ribosomal protein S21[Pseudomonas aeruginosa PAO1 PAO1-UW]	1.8027	0.850161			2.5296	1.33891	1.09453	0.345596
PA0782	proline dehydrogenase PutA[Pseudomonas aeruginosa PAO1 PAO1-UW]	2.81564	1.49346	1.4319	0.517932	2.45645	1.29658	1.10266	0.515867
PA3656	30S ribosomal protein S2[Pseudomonas aeruginosa PAO1 PAO1-UW]	2.10209	1.07183	1.92311	0.943439	2.45535	1.29593	1.10373	0.178399
PA1804	DNA-binding protein HU[Pseudomonas aeruginosa PAO1 PAO1-UW]	1.74804	0.805735	1.66395	0.734611	3.53086	1.82002	1.12012	0.607171
PA4251	50S ribosomal protein L5[Pseudomonas aeruginosa PAO1 PAO1-UW]	1.83259	0.873882	1.89889	0.925154	2.97376	1.57229	1.12377	0.389268
PA1528	cell division protein ZipA[Pseudomonas aeruginosa PAO1 PAO1-UW]	2.5418	1.34585	1.61474	0.691302	2.54925	1.35007	1.12908	0.379129
PA4255	50S ribosomal protein L29[Pseudomonas aeruginosa PAO1 PAO1-UW]					2.19178	1.1321	1.1321
PA5348	probable DNA-binding protein[Pseudomonas aeruginosa PAO1 PAO1-UW]					2.19451	1.1339	1.1339
PA4260	50S ribosomal protein L2[Pseudomonas aeruginosa PAO1 PAO1-UW]	1.4405	0.526575	2.91706	1.54451	2.53685	1.34304	1.13804	0.539043
PA4248	50S ribosomal protein L6[Pseudomonas aeruginosa PAO1 PAO1-UW]	2.2413	1.16433	1.95827	0.969578	2.43565	1.28431	1.13941	0.158838
PA2252	probable AGCS sodium/alanine/glycine symporter[Pseudomonas aeruginosa PAO1 PAO1-UW]	2.00548	1.00394			2.45683	1.2968	1.15037	0.20708
PA3195	glyceraldehyde 3-phosphate dehydrogenase[Pseudomonas aeruginosa PAO1 PAO1-UW]	2.48538	1.31347			2.02546	1.01825	1.16586	0.208749
PA4500	probable binding protein component of ABC transporter[Pseudomonas aeruginosa PAO1 PAO1-UW]	2.51236	1.32904			2.06486	1.04604	1.18754	0.200112
PA1587	lipoamide dehydrogenase-glc[Pseudomonas aeruginosa PAO1 PAO1-UW]	2.13457	1.09395	2.89873	1.53542	1.9703	0.978413	1.20259	0.293968
PA1634	potassium-transporting ATPase, B chain[Pseudomonas aeruginosa PAO1 PAO1-UW]	2.31751	1.21257					1.21257
PA2111	hypothetical protein[Pseudomonas aeruginosa PAO1 PAO1-UW]	3.04268	1.60534	1.85315	0.889977			1.24766	0.505838
PA4247	50S ribosomal protein L18[Pseudomonas aeruginosa PAO1 PAO1-UW]	2.12085	1.08464	2.29681	1.19963	2.80501	1.488	1.25743	0.207799
PA4272	50S ribosomal protein L10[Pseudomonas aeruginosa PAO1 PAO1-UW]	1.97203	0.979683			2.91137	1.5417	1.26069	0.397404
PA4506	probable ATP-binding component of ABC dipeptide transporter[Pseudomonas aeruginosa PAO1 PAO1-UW]	3.04139	1.60473	1.90799	0.932054	2.50666	1.32577	1.28752	0.337965
PA2113	pyroglutamate porin OpdO[Pseudomonas aeruginosa PAO1 PAO1-UW]	3.26478	1.70699	2.04111	1.02935	2.23363	1.15939	1.29858	0.359619
PA2249	branched-chain alpha-keto acid dehydrogenase (lipoamide component)[Pseudomonas aeruginosa PAO1 PAO1-UW]	2.47531	1.30761	1.88448	0.914163	3.44215	1.78331	1.33503	0.435221
PA5167	DctP[Pseudomonas aeruginosa PAO1 PAO1-UW]	2.52149	1.33428	2.08391	1.05929	3.32048	1.73139	1.37499	0.337894
PA4932	50S ribosomal protein L9[Pseudomonas aeruginosa PAO1 PAO1-UW]	3.46594	1.79325	1.4696	0.555424	3.46093	1.79116	1.37994	0.714056
PA4505	probable ATP-binding component of ABC transporter[Pseudomonas aeruginosa PAO1 PAO1-UW]	3.98831	1.99578	1.81164	0.857294	2.5086	1.32688	1.39332	0.572142
PA2009	homogentisate 1,2-dioxygenase[Pseudomonas aeruginosa PAO1 PAO1-UW]	4.46493	2.15864			1.63035	0.705185	1.43191	1.02775
PA5054	heat shock protein HslU[Pseudomonas aeruginosa PAO1 PAO1-UW]	2.69913	1.4325					1.4325
PA0783	sodium/proline symporter PutP[Pseudomonas aeruginosa PAO1 PAO1-UW]	2.7169	1.44196					1.44196
PA1150	pyocin S2[Pseudomonas aeruginosa PAO1 PAO1-UW]	3.7091	1.89107	2.13655	1.09529	2.57973	1.36722	1.45119	0.404482
PA2110	hypothetical protein[Pseudomonas aeruginosa PAO1 PAO1-UW]	3.28149	1.71435	1.46063	0.546591	4.59082	2.19875	1.48656	0.849308
PA2248	2-oxoisovalerate dehydrogenase (beta subunit)[Pseudomonas aeruginosa PAO1 PAO1-UW]	2.87866	1.5254					1.5254
PA0008	glycyl-tRNA synthetase beta chain[Pseudomonas aeruginosa PAO1 PAO1-UW]	3.01449	1.59191					1.59191
PA3186	Glucose/carbohydrate outer membrane porin OprB precursor[Pseudomonas aeruginosa PAO1 PAO1-UW]	5.72757	2.51792	2.09842	1.0693	3.39263	1.7624	1.78321	0.724535
PA4244	50S ribosomal protein L15[Pseudomonas aeruginosa PAO1 PAO1-UW]	3.38925	1.76097			3.53013	1.81972	1.79034	0.041546
PA2247	2-oxoisovalerate dehydrogenase (alpha subunit)[Pseudomonas aeruginosa PAO1 PAO1-UW]	3.63633	1.86248					1.86248
PA4263	50S ribosomal protein L3[Pseudomonas aeruginosa PAO1 PAO1-UW]	3.80882	1.92934	2.53661	1.3429	5.69438	2.50954	1.92726	0.58332
PA3190	probable binding protein component of ABC sugar transporter[Pseudomonas aeruginosa PAO1 PAO1-UW]	5.37409	2.42602	2.6865	1.42573	4.02602	2.00936	1.9537	0.502464
PA4271	50S ribosomal protein L7 / L12[Pseudomonas aeruginosa PAO1 PAO1-UW]	3.94926	1.98158			3.88059	1.95628	1.96893	0.0178931
PA0755	cis-aconitate porin OpdH[Pseudomonas aeruginosa PAO1 PAO1-UW]	4.61888	2.20754			3.41272	1.77092	1.98923	0.308737
PA0985	pyocin S5[Pseudomonas aeruginosa PAO1 PAO1-UW]	7.62925	2.93154	2.25613	1.17385	3.70757	1.89047	1.99862	0.883822
PA4252	50S ribosomal protein L24[Pseudomonas aeruginosa PAO1 PAO1-UW]	3.18154	1.66972			5.1866	2.37479	2.02226	0.498556
PA4501	Glycine-glutamate dipeptide porin OpdP[Pseudomonas aeruginosa PAO1 PAO1-UW]	7.84401	2.97159			2.73717	1.45268	2.21214	1.07403
PA3187	probable ATP-binding component of ABC transporter[Pseudomonas aeruginosa PAO1 PAO1-UW]	5.28664	2.40235					2.40235
