# Supplementary material for: Quantitative proteomics unravels that the post-transcriptional regulator Crc modulates the generation of vesicles and secreted virulence determinants of Pseudomonas aeruginosa
Source: Data Brief. 2015 Jul 10;4:450–3. doi: 10.1016/j.dib.2015.07.002 (PMC4534582; doi:10.1016/j.dib.2015.07.002)
Supplement: Supplementary file 1 — Supplementary Material [file mmc1.zip › Table 1.xls]

## Sheet: Hoja1
Table 1. Proteins in the vesicle-free secretome
prot_acc	prot_desc	prot_mass	prot_pi
PA0002	DNA polymerase III, beta chain[Pseudomonas aeruginosa PAO1 PAO1-UW]	42635	5.13
PA0004	DNA gyrase subunit B[Pseudomonas aeruginosa PAO1 PAO1-UW]	97522	5.62
PA0006	conserved hypothetical protein[Pseudomonas aeruginosa PAO1 PAO1-UW]	20295	4.71
PA0008	glycyl-tRNA synthetase beta chain[Pseudomonas aeruginosa PAO1 PAO1-UW]	78625	5.11
PA0009	glycyl-tRNA synthetase alpha chain[Pseudomonas aeruginosa PAO1 PAO1-UW]	37331	4.99
PA0015	hypothetical protein[Pseudomonas aeruginosa PAO1 PAO1-UW]	12952	8.79
PA0018	methionyl-tRNA formyltransferase[Pseudomonas aeruginosa PAO1 PAO1-UW]	34586	6.45
PA0019	polypeptide deformylase[Pseudomonas aeruginosa PAO1 PAO1-UW]	21076	4.97
PA0020	hypothetical protein[Pseudomonas aeruginosa PAO1 PAO1-UW]	40013	8.92
PA0024	coproporphyrinogen III oxidase, aerobic[Pseudomonas aeruginosa PAO1 PAO1-UW]	36325	5.59
PA0025	shikimate dehydrogenase[Pseudomonas aeruginosa PAO1 PAO1-UW]	30659	5.57
PA0026	phospholipase C, PlcB[Pseudomonas aeruginosa PAO1 PAO1-UW]	38372	5.3
PA0035	tryptophan synthase alpha chain[Pseudomonas aeruginosa PAO1 PAO1-UW]	29427	5.17
PA0036	tryptophan synthase beta chain[Pseudomonas aeruginosa PAO1 PAO1-UW]	46523	5.85
PA0040	conserved hypothetical protein[Pseudomonas aeruginosa PAO1 PAO1-UW]	64700	8.35
PA0041	probable hemagglutinin[Pseudomonas aeruginosa PAO1 PAO1-UW]	378075	5.3
PA0049	hypothetical protein[Pseudomonas aeruginosa PAO1 PAO1-UW]	61505	9.62
PA0055	hypothetical protein[Pseudomonas aeruginosa PAO1 PAO1-UW]	19430	5.63
PA0067	oligopeptidase A[Pseudomonas aeruginosa PAO1 PAO1-UW]	79122	5.13
PA0070	TagQ1[Pseudomonas aeruginosa PAO1 PAO1-UW]	34567	8.93
PA0076	TagF1[Pseudomonas aeruginosa PAO1 PAO1-UW]	24267	4.67
PA0079	TssK1[Pseudomonas aeruginosa PAO1 PAO1-UW]	49778	5.74
PA0082	TssA1[Pseudomonas aeruginosa PAO1 PAO1-UW]	37248	4.41
PA0083	TssB1[Pseudomonas aeruginosa PAO1 PAO1-UW]	20935	5.13
PA0084	TssC1[Pseudomonas aeruginosa PAO1 PAO1-UW]	60434	5.19
PA0085	Hcp1[Pseudomonas aeruginosa PAO1 PAO1-UW]	19611	6.29
PA0086	TagJ1[Pseudomonas aeruginosa PAO1 PAO1-UW]	31109	4.67
PA0091	VgrG1[Pseudomonas aeruginosa PAO1 PAO1-UW]	74884	5.98
PA0092	hypothetical protein[Pseudomonas aeruginosa PAO1 PAO1-UW]	11392	6.56
PA0094	hypothetical protein[Pseudomonas aeruginosa PAO1 PAO1-UW]	17310	6.31
PA0102	probable carbonic anhydrase[Pseudomonas aeruginosa PAO1 PAO1-UW]	27844	6.19
PA0130	3-Oxopropanoate dehydrogenase[Pseudomonas aeruginosa PAO1 PAO1-UW]	57161	5.7
PA0132	Beta-alanine:pyruvate transaminase[Pseudomonas aeruginosa PAO1 PAO1-UW]	50887	6.06
PA0139	alkyl hydroperoxide reductase subunit C[Pseudomonas aeruginosa PAO1 PAO1-UW]	22782	5.89
PA0140	alkyl hydroperoxide reductase subunit F[Pseudomonas aeruginosa PAO1 PAO1-UW]	60498	5.26
PA0143	purine nucleosidase Nuh[Pseudomonas aeruginosa PAO1 PAO1-UW]	40205	7.03
PA0147	probable oxidoreductase[Pseudomonas aeruginosa PAO1 PAO1-UW]	37057	5.77
PA0148	adenine deaminase[Pseudomonas aeruginosa PAO1 PAO1-UW]	38008	5.08
PA0165	hypothetical protein[Pseudomonas aeruginosa PAO1 PAO1-UW]	33573	5.08
PA0171	hypothetical protein[Pseudomonas aeruginosa PAO1 PAO1-UW]	21033	6.52
PA0174	conserved hypothetical protein[Pseudomonas aeruginosa PAO1 PAO1-UW]	23195	8.46
PA0195	putative NAD(P) transhydrogenase, subunit alpha part 1[Pseudomonas aeruginosa PAO1 PAO1-UW]	41116	5.73
PA0206	probable ATP-binding component of ABC transporter[Pseudomonas aeruginosa PAO1 PAO1-UW]	41818	5.74
PA0259	hypothetical protein[Pseudomonas aeruginosa PAO1 PAO1-UW]	55052	5.21
PA0261	hypothetical protein[Pseudomonas aeruginosa PAO1 PAO1-UW]	19376	8.28
PA0265	succinate-semialdehyde dehydrogenase[Pseudomonas aeruginosa PAO1 PAO1-UW]	56719	5.6
PA0266	4-aminobutyrate aminotransferase[Pseudomonas aeruginosa PAO1 PAO1-UW]	48782	6.05
PA0277	conserved hypothetical protein[Pseudomonas aeruginosa PAO1 PAO1-UW]	28811	6.08
PA0291	Anaerobically-induced outer membrane porin OprE precursor[Pseudomonas aeruginosa PAO1 PAO1-UW]	53095	8.67
PA0293	N-carbamoylputrescine amidohydrolase[Pseudomonas aeruginosa PAO1 PAO1-UW]	34030	5.69
PA0296	Glutamylpolyamine synthetase[Pseudomonas aeruginosa PAO1 PAO1-UW]	53411	4.82
PA0299	Polyamine:pyruvate transaminase[Pseudomonas aeruginosa PAO1 PAO1-UW]	54253	5.71
PA0300	polyamine transport protein[Pseudomonas aeruginosa PAO1 PAO1-UW]	46316	6.97
PA0301	polyamine transport protein[Pseudomonas aeruginosa PAO1 PAO1-UW]	44748	5.51
PA0309	hypothetical protein[Pseudomonas aeruginosa PAO1 PAO1-UW]	27870	6.75
PA0314	L-cysteine transporter of ABC system FliY[Pseudomonas aeruginosa PAO1 PAO1-UW]	30870	9.11
PA0315	hypothetical protein[Pseudomonas aeruginosa PAO1 PAO1-UW]	17228	6.58
PA0316	D-3-phosphoglycerate dehydrogenase[Pseudomonas aeruginosa PAO1 PAO1-UW]	48120	6.08
PA0317	hypothetical protein[Pseudomonas aeruginosa PAO1 PAO1-UW]	55617	5.13
PA0329	conserved hypothetical protein[Pseudomonas aeruginosa PAO1 PAO1-UW]	13495	9.26
PA0330	ribose 5-phosphate isomerase[Pseudomonas aeruginosa PAO1 PAO1-UW]	25770	5.38
PA0331	threonine dehydratase, biosynthetic[Pseudomonas aeruginosa PAO1 PAO1-UW]	59103	6.05
PA0335	hypothetical protein[Pseudomonas aeruginosa PAO1 PAO1-UW]	25341	4.78
PA0350	dihydrofolate reductase[Pseudomonas aeruginosa PAO1 PAO1-UW]	18912	5.45
PA0353	dihydroxy-acid dehydratase[Pseudomonas aeruginosa PAO1 PAO1-UW]	70472	5.71
PA0373	signal recognition particle receptor FtsY[Pseudomonas aeruginosa PAO1 PAO1-UW]	52253	4.81
PA0380	conserved hypothetical protein[Pseudomonas aeruginosa PAO1 PAO1-UW]	7342	4.85
PA0381	thiamine biosynthesis protein, thiazole moiety[Pseudomonas aeruginosa PAO1 PAO1-UW]	30032	5.01
PA0382	DNA mismatch repair protein MicA[Pseudomonas aeruginosa PAO1 PAO1-UW]	26992	7.88
PA0386	probable oxidase[Pseudomonas aeruginosa PAO1 PAO1-UW]	43982	5.3
PA0387	conserved hypothetical protein[Pseudomonas aeruginosa PAO1 PAO1-UW]	22762	5.85
PA0388	hypothetical protein[Pseudomonas aeruginosa PAO1 PAO1-UW]	16636	6.6
PA0391	hypothetical protein[Pseudomonas aeruginosa PAO1 PAO1-UW]	78688	9.6
PA0393	pyrroline-5-carboxylate reductase[Pseudomonas aeruginosa PAO1 PAO1-UW]	29269	4.78
PA0394	conserved hypothetical protein[Pseudomonas aeruginosa PAO1 PAO1-UW]	25879	6.22
PA0399	cystathionine beta-synthase[Pseudomonas aeruginosa PAO1 PAO1-UW]	51342	5.47
PA0400	probable cystathionine gamma-lyase[Pseudomonas aeruginosa PAO1 PAO1-UW]	43809	6.16
PA0401	noncatalytic dihydroorotase-like protein[Pseudomonas aeruginosa PAO1 PAO1-UW]	45506	5.56
PA0402	aspartate carbamoyltransferase[Pseudomonas aeruginosa PAO1 PAO1-UW]	38571	6.33
PA0403	transcriptional regulator PyrR[Pseudomonas aeruginosa PAO1 PAO1-UW]	19143	5.56
PA0407	glutathione synthetase[Pseudomonas aeruginosa PAO1 PAO1-UW]	37451	5.68
PA0409	twitching motility protein PilH[Pseudomonas aeruginosa PAO1 PAO1-UW]	14850	5.35
PA0419	conserved hypothetical protein[Pseudomonas aeruginosa PAO1 PAO1-UW]	27454	6.15
PA0420	adenosylmethionine-8-amino-7-oxononanoate aminotransferase[Pseudomonas aeruginosa PAO1 PAO1-UW]	54928	5.86
PA0423	PasP[Pseudomonas aeruginosa PAO1 PAO1-UW]	23357	6.09
PA0428	probable ATP-dependent RNA helicase[Pseudomonas aeruginosa PAO1 PAO1-UW]	75782	9.98
PA0430	5,10-methylenetetrahydrofolate reductase[Pseudomonas aeruginosa PAO1 PAO1-UW]	34234	6.13
PA0432	S-adenosyl-L-homocysteine hydrolase[Pseudomonas aeruginosa PAO1 PAO1-UW]	56779	5.71
PA0447	glutaryl-CoA dehydrogenase[Pseudomonas aeruginosa PAO1 PAO1-UW]	46009	5.84
PA0449	hypothetical protein[Pseudomonas aeruginosa PAO1 PAO1-UW]	21282	9.86
PA0456	probable cold-shock protein[Pseudomonas aeruginosa PAO1 PAO1-UW]	8566	8.09
PA0460	hypothetical protein[Pseudomonas aeruginosa PAO1 PAO1-UW]	20301	5.67
PA0462	hypothetical protein[Pseudomonas aeruginosa PAO1 PAO1-UW]	28225	10.04
PA0468	hypothetical protein[Pseudomonas aeruginosa PAO1 PAO1-UW]	34340	5.05
PA0471	probable transmembrane sensor[Pseudomonas aeruginosa PAO1 PAO1-UW]	35967	8.31
PA0482	malate synthase G[Pseudomonas aeruginosa PAO1 PAO1-UW]	84657	5.47
PA0487	probable molybdenum transport regulator[Pseudomonas aeruginosa PAO1 PAO1-UW]	28275	8.82
PA0500	biotin synthase[Pseudomonas aeruginosa PAO1 PAO1-UW]	42535	5.75
PA0505	hypothetical protein[Pseudomonas aeruginosa PAO1 PAO1-UW]	8122	4.75
PA0506	probable acyl-CoA dehydrogenase[Pseudomonas aeruginosa PAO1 PAO1-UW]	70197	5.62
PA0542	conserved hypothetical protein[Pseudomonas aeruginosa PAO1 PAO1-UW]	17300	8.53
PA0545	hypothetical protein[Pseudomonas aeruginosa PAO1 PAO1-UW]	50222	9.34
PA0546	methionine adenosyltransferase[Pseudomonas aeruginosa PAO1 PAO1-UW]	46129	5.26
PA0548	transketolase[Pseudomonas aeruginosa PAO1 PAO1-UW]	76243	5.16
PA0552	phosphoglycerate kinase[Pseudomonas aeruginosa PAO1 PAO1-UW]	44985	5.28
PA0555	fructose-1,6-bisphosphate aldolase[Pseudomonas aeruginosa PAO1 PAO1-UW]	41327	5.34
PA0572	hypothetical protein[Pseudomonas aeruginosa PAO1 PAO1-UW]	105087	6.13
PA0576	sigma factor RpoD[Pseudomonas aeruginosa PAO1 PAO1-UW]	75266	4.9
PA0578	conserved hypothetical protein[Pseudomonas aeruginosa PAO1 PAO1-UW]	18129	5.91
PA0579	30S ribosomal protein S21[Pseudomonas aeruginosa PAO1 PAO1-UW]	10111	10.78
PA0589	conserved hypothetical protein[Pseudomonas aeruginosa PAO1 PAO1-UW]	12146	4.56
PA0591	conserved hypothetical protein[Pseudomonas aeruginosa PAO1 PAO1-UW]	13758	5.71
PA0592	rRNA (adenine-N6,N6)-dimethyltransferase[Pseudomonas aeruginosa PAO1 PAO1-UW]	31671	6.84
PA0593	pyridoxal phosphate biosynthetic protein PdxA[Pseudomonas aeruginosa PAO1 PAO1-UW]	36298	6.16
PA0594	peptidyl-prolyl cis-trans isomerase SurA[Pseudomonas aeruginosa PAO1 PAO1-UW]	51241	5.65
PA0596	hypothetical protein[Pseudomonas aeruginosa PAO1 PAO1-UW]	39734	5.27
PA0597	probable nucleotidyl transferase[Pseudomonas aeruginosa PAO1 PAO1-UW]	24901	5.7
PA0600	probable two-component sensor[Pseudomonas aeruginosa PAO1 PAO1-UW]	91558	5.58
PA0604	probable binding protein component of ABC transporter[Pseudomonas aeruginosa PAO1 PAO1-UW]	42892	5.87
PA0607	ribulose-phosphate 3-epimerase[Pseudomonas aeruginosa PAO1 PAO1-UW]	25469	5.16
PA0611	transcriptional regulator PrtR[Pseudomonas aeruginosa PAO1 PAO1-UW]	29581	5.63
PA0612	repressor, PtrB[Pseudomonas aeruginosa PAO1 PAO1-UW]	7639	5.23
PA0615	hypothetical protein[Pseudomonas aeruginosa PAO1 PAO1-UW]	19319	4.53
PA0616	hypothetical protein[Pseudomonas aeruginosa PAO1 PAO1-UW]	20032	5.93
PA0617	probable bacteriophage protein[Pseudomonas aeruginosa PAO1 PAO1-UW]	12416	9.5
PA0618	probable bacteriophage protein[Pseudomonas aeruginosa PAO1 PAO1-UW]	32575	4.6
PA0620	probable bacteriophage protein[Pseudomonas aeruginosa PAO1 PAO1-UW]	75648	8.39
PA0621	conserved hypothetical protein[Pseudomonas aeruginosa PAO1 PAO1-UW]	18030	5.38
PA0622	probable bacteriophage protein[Pseudomonas aeruginosa PAO1 PAO1-UW]	43628	5.27
PA0623	probable bacteriophage protein[Pseudomonas aeruginosa PAO1 PAO1-UW]	19513	5.06
PA0624	hypothetical protein[Pseudomonas aeruginosa PAO1 PAO1-UW]	12994	4.62
PA0625	hypothetical protein[Pseudomonas aeruginosa PAO1 PAO1-UW]	81348	9.53
PA0626	hypothetical protein[Pseudomonas aeruginosa PAO1 PAO1-UW]	32760	9.67
PA0628	conserved hypothetical protein[Pseudomonas aeruginosa PAO1 PAO1-UW]	37920	8.8
PA0629	conserved hypothetical protein[Pseudomonas aeruginosa PAO1 PAO1-UW]	23277	10.08
PA0633	hypothetical protein[Pseudomonas aeruginosa PAO1 PAO1-UW]	18871	4.93
PA0634	hypothetical protein[Pseudomonas aeruginosa PAO1 PAO1-UW]	13629	5.07
PA0636	hypothetical protein[Pseudomonas aeruginosa PAO1 PAO1-UW]	69009	8.88
PA0637	conserved hypothetical protein[Pseudomonas aeruginosa PAO1 PAO1-UW]	12965	9.5
PA0638	probable bacteriophage protein[Pseudomonas aeruginosa PAO1 PAO1-UW]	26007	4.7
PA0639	conserved hypothetical protein[Pseudomonas aeruginosa PAO1 PAO1-UW]	29370	6.42
PA0640	probable bacteriophage protein[Pseudomonas aeruginosa PAO1 PAO1-UW]	22384	10.05
PA0641	probable bacteriophage protein[Pseudomonas aeruginosa PAO1 PAO1-UW]	135937	5.76
PA0644	hypothetical protein[Pseudomonas aeruginosa PAO1 PAO1-UW]	13395	4.77
PA0647	hypothetical protein[Pseudomonas aeruginosa PAO1 PAO1-UW]	11123	4.42
PA0649	anthranilate synthase component II[Pseudomonas aeruginosa PAO1 PAO1-UW]	23323	5.69
PA0650	anthranilate phosphoribosyltransferase[Pseudomonas aeruginosa PAO1 PAO1-UW]	39804	5.51
PA0651	indole-3-glycerol-phosphate synthase[Pseudomonas aeruginosa PAO1 PAO1-UW]	32307	4.93
PA0652	transcriptional regulator Vfr[Pseudomonas aeruginosa PAO1 PAO1-UW]	26601	8.25
PA0653	conserved hypothetical protein[Pseudomonas aeruginosa PAO1 PAO1-UW]	16806	5.95
PA0654	S-adenosylmethionine decarboxylase proenzyme[Pseudomonas aeruginosa PAO1 PAO1-UW]	32104	4.71
PA0660	hypothetical protein[Pseudomonas aeruginosa PAO1 PAO1-UW]	36418	5.86
PA0665	conserved hypothetical protein[Pseudomonas aeruginosa PAO1 PAO1-UW]	13335	4.2
PA0668	tyrosyl-tRNA synthetase 2[Pseudomonas aeruginosa PAO1 PAO1-UW]	48137	5.61
PA0672	heme oxygenase[Pseudomonas aeruginosa PAO1 PAO1-UW]	23093	5.03
PA0749	hypothetical protein[Pseudomonas aeruginosa PAO1 PAO1-UW]	33147	10.14
PA0754	hypothetical protein[Pseudomonas aeruginosa PAO1 PAO1-UW]	37870	5.58
PA0758	hypothetical protein[Pseudomonas aeruginosa PAO1 PAO1-UW]	32389	4.95
PA0759	conserved hypothetical protein[Pseudomonas aeruginosa PAO1 PAO1-UW]	35082	5.37
PA0764	negative regulator for alginate biosynthesis MucB[Pseudomonas aeruginosa PAO1 PAO1-UW]	35842	5.81
PA0766	serine protease MucD precursor[Pseudomonas aeruginosa PAO1 PAO1-UW]	54227	7.04
PA0770	ribonuclease III[Pseudomonas aeruginosa PAO1 PAO1-UW]	26749	6.2
PA0775	conserved hypothetical protein[Pseudomonas aeruginosa PAO1 PAO1-UW]	28496	5.4
PA0779	AsrA[Pseudomonas aeruginosa PAO1 PAO1-UW]	96636	6.38
PA0782	proline dehydrogenase PutA[Pseudomonas aeruginosa PAO1 PAO1-UW]	121541	5.83
PA0794	probable aconitate hydratase[Pseudomonas aeruginosa PAO1 PAO1-UW]	99090	5.41
PA0795	citrate synthase 2[Pseudomonas aeruginosa PAO1 PAO1-UW]	44873	6.03
PA0796	carboxyphosphonoenolpyruvate phosphonomutase[Pseudomonas aeruginosa PAO1 PAO1-UW]	34463	5.33
PA0807	AmpDh3[Pseudomonas aeruginosa PAO1 PAO1-UW]	30432	5.89
PA0808	hypothetical protein[Pseudomonas aeruginosa PAO1 PAO1-UW]	18307	5.1
PA0816	probable transcriptional regulator[Pseudomonas aeruginosa PAO1 PAO1-UW]	32638	8.01
PA0833	hypothetical protein[Pseudomonas aeruginosa PAO1 PAO1-UW]	25799	8.89
PA0837	peptidyl-prolyl cis-trans isomerase SlyD[Pseudomonas aeruginosa PAO1 PAO1-UW]	17864	4.47
PA0838	probable glutathione peroxidase[Pseudomonas aeruginosa PAO1 PAO1-UW]	18399	5.12
PA0840	probable oxidoreductase[Pseudomonas aeruginosa PAO1 PAO1-UW]	42372	5.52
PA0841	hypothetical protein[Pseudomonas aeruginosa PAO1 PAO1-UW]	36101	6.25
PA0848	alkyl hydroperoxide reductase , AhpB[Pseudomonas aeruginosa PAO1 PAO1-UW]	23189	5.23
PA0849	thioredoxin reductase 2[Pseudomonas aeruginosa PAO1 PAO1-UW]	35085	5.4
PA0852	chitin-binding protein CbpD precursor[Pseudomonas aeruginosa PAO1 PAO1-UW]	44996	6.38
PA0854	fumarate hydratase[Pseudomonas aeruginosa PAO1 PAO1-UW]	51725	5.74
PA0856	hypothetical protein[Pseudomonas aeruginosa PAO1 PAO1-UW]	22868	9.44
PA0857	morphogene protein BolA[Pseudomonas aeruginosa PAO1 PAO1-UW]	11938	6.69
PA0865	4-hydroxyphenylpyruvate dioxygenase[Pseudomonas aeruginosa PAO1 PAO1-UW]	42286	5.1
PA0870	aromatic amino acid aminotransferase[Pseudomonas aeruginosa PAO1 PAO1-UW]	44963	5.86
PA0871	pterin-4-alpha-carbinolamine dehydratase[Pseudomonas aeruginosa PAO1 PAO1-UW]	14570	5.94
PA0872	phenylalanine-4-hydroxylase[Pseudomonas aeruginosa PAO1 PAO1-UW]	31836	5.49
PA0888	arginine/ornithine binding protein AotJ[Pseudomonas aeruginosa PAO1 PAO1-UW]	31543	6.43
PA0895	N-succinylglutamate 5-semialdehyde dehydrogenase[Pseudomonas aeruginosa PAO1 PAO1-UW]	46694	5.63
PA0896	arginine/ornithine succinyltransferase AI subunit[Pseudomonas aeruginosa PAO1 PAO1-UW]	38152	4.9
PA0897	arginine/ornithine succinyltransferase AII subunit[Pseudomonas aeruginosa PAO1 PAO1-UW]	39234	6.11
PA0898	succinylglutamate 5-semialdehyde dehydrogenase[Pseudomonas aeruginosa PAO1 PAO1-UW]	53582	5.86
PA0899	succinylarginine dihydrolase[Pseudomonas aeruginosa PAO1 PAO1-UW]	51518	5.85
PA0903	alanyl-tRNA synthetase[Pseudomonas aeruginosa PAO1 PAO1-UW]	101928	5.3
PA0904	aspartate kinase alpha and beta chain[Pseudomonas aeruginosa PAO1 PAO1-UW]	47145	5.21
PA0905	RsmA [Pseudomonas aeruginosa PAO1 PAO1-UW]	7625	6.73
PA0906	probable transcriptional regulator[Pseudomonas aeruginosa PAO1 PAO1-UW]	27807	5.79
PA0910	hypothetical protein[Pseudomonas aeruginosa PAO1 PAO1-UW]	18447	5.93
PA0911	hypothetical protein[Pseudomonas aeruginosa PAO1 PAO1-UW]	16576	11.64
PA0916	conserved hypothetical protein[Pseudomonas aeruginosa PAO1 PAO1-UW]	53090	4.87
PA0922	hypothetical protein[Pseudomonas aeruginosa PAO1 PAO1-UW]	12872	5.14
PA0932	cysteine synthase B[Pseudomonas aeruginosa PAO1 PAO1-UW]	34150	5.54
PA0935	conserved hypothetical protein[Pseudomonas aeruginosa PAO1 PAO1-UW]	33675	4.82
PA0937	conserved hypothetical protein[Pseudomonas aeruginosa PAO1 PAO1-UW]	24091	9.08
PA0943	hypothetical protein[Pseudomonas aeruginosa PAO1 PAO1-UW]	30192	7.77
PA0945	phosphoribosylaminoimidazole synthetase[Pseudomonas aeruginosa PAO1 PAO1-UW]	39963	4.78
PA0949	Trp repressor binding protein WrbA[Pseudomonas aeruginosa PAO1 PAO1-UW]	21878	6.32
PA0950	probable arsenate reductase[Pseudomonas aeruginosa PAO1 PAO1-UW]	13837	6.14
PA0956	prolyl-tRNA synthetase[Pseudomonas aeruginosa PAO1 PAO1-UW]	67093	5.28
PA0958	Basic amino acid, basic peptide and imipenem outer membrane porin OprD precursor[Pseudomonas aeruginosa PAO1 PAO1-UW]	51789	4.96
PA0959	hypothetical protein[Pseudomonas aeruginosa PAO1 PAO1-UW]	23867	6.1
PA0962	DNA-binding protein from starved cells, Dps[Pseudomonas aeruginosa PAO1 PAO1-UW]	18202	4.96
PA0963	aspartyl-tRNA synthetase[Pseudomonas aeruginosa PAO1 PAO1-UW]	70719	5.37
PA0964	pqsR-mediated PQS regulator, PmpR[Pseudomonas aeruginosa PAO1 PAO1-UW]	28604	4.59
PA0968	conserved hypothetical protein[Pseudomonas aeruginosa PAO1 PAO1-UW]	17618	8.61
PA0972	TolB protein[Pseudomonas aeruginosa PAO1 PAO1-UW]	49276	8.92
PA0973	Peptidoglycan associated lipoprotein OprL precursor[Pseudomonas aeruginosa PAO1 PAO1-UW]	19545	5.95
PA0974	conserved hypothetical protein[Pseudomonas aeruginosa PAO1 PAO1-UW]	31241	7.79
PA0985	pyocin S5[Pseudomonas aeruginosa PAO1 PAO1-UW]	63678	8.5
PA0989	hypothetical protein[Pseudomonas aeruginosa PAO1 PAO1-UW]	23098	9.19
PA1004	quinolinate synthetase A[Pseudomonas aeruginosa PAO1 PAO1-UW]	40962	5.41
PA1005	conserved hypothetical protein[Pseudomonas aeruginosa PAO1 PAO1-UW]	55457	7.81
PA1008	bacterioferritin comigratory protein[Pseudomonas aeruginosa PAO1 PAO1-UW]	19784	6.73
PA1009	hypothetical protein[Pseudomonas aeruginosa PAO1 PAO1-UW]	21091	5.45
PA1010	dihydrodipicolinate synthase[Pseudomonas aeruginosa PAO1 PAO1-UW]	33343	6
PA1011	hypothetical protein[Pseudomonas aeruginosa PAO1 PAO1-UW]	45237	4.92
PA1013	phosphoribosylaminoimidazole-succinocarboxamide synthase[Pseudomonas aeruginosa PAO1 PAO1-UW]	29978	5.31
PA1014	probable glycosyl transferase[Pseudomonas aeruginosa PAO1 PAO1-UW]	38873	8.47
PA1016	hypothetical protein[Pseudomonas aeruginosa PAO1 PAO1-UW]	41309	5.68
PA1020	probable acyl-CoA dehydrogenase[Pseudomonas aeruginosa PAO1 PAO1-UW]	41182	5.54
PA1045	hypothetical protein[Pseudomonas aeruginosa PAO1 PAO1-UW]	83932	5.71
PA1047	probable esterase[Pseudomonas aeruginosa PAO1 PAO1-UW]	43835	5.79
PA1049	pyridoxine 5~-phosphate oxidase[Pseudomonas aeruginosa PAO1 PAO1-UW]	25657	6.35
PA1053	conserved hypothetical protein[Pseudomonas aeruginosa PAO1 PAO1-UW]	16406	9.64
PA1069	hypothetical protein[Pseudomonas aeruginosa PAO1 PAO1-UW]	88971	4.62
PA1074	branched-chain amino acid transport protein BraC[Pseudomonas aeruginosa PAO1 PAO1-UW]	44448	5.6
PA1076	hypothetical protein[Pseudomonas aeruginosa PAO1 PAO1-UW]	14599	5.62
PA1079	flagellar basal-body rod modification protein FlgD[Pseudomonas aeruginosa PAO1 PAO1-UW]	27141	5.48
PA1080	flagellar hook protein FlgE[Pseudomonas aeruginosa PAO1 PAO1-UW]	50324	4.63
PA1081	flagellar basal-body rod protein FlgF[Pseudomonas aeruginosa PAO1 PAO1-UW]	27940	4.89
PA1082	flagellar basal-body rod protein FlgG[Pseudomonas aeruginosa PAO1 PAO1-UW]	28406	4.47
PA1084	flagellar P-ring protein precursor FlgI[Pseudomonas aeruginosa PAO1 PAO1-UW]	40463	6.92
PA1086	flagellar hook-associated protein 1 FlgK[Pseudomonas aeruginosa PAO1 PAO1-UW]	74428	4.64
PA1087	flagellar hook-associated protein type 3 FlgL[Pseudomonas aeruginosa PAO1 PAO1-UW]	49266	4.57
PA1092	flagellin type B[Pseudomonas aeruginosa PAO1 PAO1-UW]	51663	5.4
PA1093	hypothetical protein[Pseudomonas aeruginosa PAO1 PAO1-UW]	13890	4.6
PA1094	flagellar capping protein FliD[Pseudomonas aeruginosa PAO1 PAO1-UW]	55184	6.52
PA1095	hypothetical protein[Pseudomonas aeruginosa PAO1 PAO1-UW]	14696	5.01
PA1097	transcriptional regulator FleQ[Pseudomonas aeruginosa PAO1 PAO1-UW]	58020	5.26
PA1127	probable oxidoreductase[Pseudomonas aeruginosa PAO1 PAO1-UW]	37939	5.36
PA1139	hypothetical protein[Pseudomonas aeruginosa PAO1 PAO1-UW]	30366	5.24
PA1148	exotoxin A precursor[Pseudomonas aeruginosa PAO1 PAO1-UW]	71915	5.36
PA1150	pyocin S2[Pseudomonas aeruginosa PAO1 PAO1-UW]	80581	9.06
PA1153	hypothetical protein[Pseudomonas aeruginosa PAO1 PAO1-UW]	21650	8.88
PA1155	NrdB, tyrosyl radical-harboring component of class Ia ribonucleotide reductase[Pseudomonas aeruginosa PAO1 PAO1-UW]	50756	4.76
PA1156	NrdA, catalytic component of class Ia ribonucleotide reductase[Pseudomonas aeruginosa PAO1 PAO1-UW]	115137	5.61
PA1157	probable two-component response regulator[Pseudomonas aeruginosa PAO1 PAO1-UW]	27458	4.96
PA1159	probable cold-shock protein[Pseudomonas aeruginosa PAO1 PAO1-UW]	8585	6.73
PA1160	hypothetical protein[Pseudomonas aeruginosa PAO1 PAO1-UW]	14938	4.81
PA1162	succinyl-diaminopimelate desuccinylase[Pseudomonas aeruginosa PAO1 PAO1-UW]	42579	5.17
PA1171	probable transglycolase[Pseudomonas aeruginosa PAO1 PAO1-UW]	45486	9
PA1178	PhoP/Q and low Mg2+ inducible outer membrane protein H1 precursor[Pseudomonas aeruginosa PAO1 PAO1-UW]	23578	9
PA1179	two-component response regulator PhoP[Pseudomonas aeruginosa PAO1 PAO1-UW]	27023	5.34
PA1206	hypothetical protein[Pseudomonas aeruginosa PAO1 PAO1-UW]	18347	4.62
PA1224	probable NAD(P)H dehydrogenase[Pseudomonas aeruginosa PAO1 PAO1-UW]	29828	5.72
PA1247	alkaline protease secretion protein AprE[Pseudomonas aeruginosa PAO1 PAO1-UW]	49608	7.96
PA1250	alkaline proteinase inhibitor AprI[Pseudomonas aeruginosa PAO1 PAO1-UW]	14587	5.32
PA1279	nicotinate-nucleotide--dimethylbenzimidazole phosphoribosyltransferase[Pseudomonas aeruginosa PAO1 PAO1-UW]	37452	6.16
PA1287	probable glutathione peroxidase[Pseudomonas aeruginosa PAO1 PAO1-UW]	22118	8.32
PA1288	probable outer membrane protein precursor[Pseudomonas aeruginosa PAO1 PAO1-UW]	48992	5.74
PA1294	ribonuclease D[Pseudomonas aeruginosa PAO1 PAO1-UW]	45097	5.06
PA1295	conserved hypothetical protein[Pseudomonas aeruginosa PAO1 PAO1-UW]	12409	5.37
PA1298	conserved hypothetical protein[Pseudomonas aeruginosa PAO1 PAO1-UW]	10752	8.15
PA1330	probable short-chain dehydrogenase[Pseudomonas aeruginosa PAO1 PAO1-UW]	30178	6.03
PA1337	glutaminase-asparaginase[Pseudomonas aeruginosa PAO1 PAO1-UW]	42079	6.67
PA1338	gamma-glutamyltranspeptidase precursor[Pseudomonas aeruginosa PAO1 PAO1-UW]	65024	5.88
PA1342	probable binding protein component of ABC transporter[Pseudomonas aeruginosa PAO1 PAO1-UW]	37736	8.3
PA1365	probable siderophore receptor[Pseudomonas aeruginosa PAO1 PAO1-UW]	91780	5.16
PA1383	hypothetical protein[Pseudomonas aeruginosa PAO1 PAO1-UW]	66603	5.18
PA1400	probable pyruvate carboxylase[Pseudomonas aeruginosa PAO1 PAO1-UW]	120148	5.38
PA1421	guanidinobutyrase[Pseudomonas aeruginosa PAO1 PAO1-UW]	36345	5.21
PA1440	hypothetical protein[Pseudomonas aeruginosa PAO1 PAO1-UW]	23272	4.14
PA1441	putative flagellar hook-length control protein FliK[Pseudomonas aeruginosa PAO1 PAO1-UW]	47467	4.81
PA1444	flagellar motor switch protein FliN[Pseudomonas aeruginosa PAO1 PAO1-UW]	17474	4.22
PA1455	sigma factor FliA[Pseudomonas aeruginosa PAO1 PAO1-UW]	28992	5.7
PA1456	two-component response regulator CheY[Pseudomonas aeruginosa PAO1 PAO1-UW]	15190	6.1
PA1457	chemotaxis protein CheZ[Pseudomonas aeruginosa PAO1 PAO1-UW]	31235	4.87
PA1458	probable two-component sensor[Pseudomonas aeruginosa PAO1 PAO1-UW]	85014	4.55
PA1459	probable methyltransferase[Pseudomonas aeruginosa PAO1 PAO1-UW]	41561	8.69
PA1461	MotD[Pseudomonas aeruginosa PAO1 PAO1-UW]	33405	5.36
PA1464	probable purine-binding chemotaxis protein[Pseudomonas aeruginosa PAO1 PAO1-UW]	18580	4.33
PA1466	hypothetical protein[Pseudomonas aeruginosa PAO1 PAO1-UW]	26411	5.91
PA1493	sulfate-binding protein of ABC transporter[Pseudomonas aeruginosa PAO1 PAO1-UW]	40209	7.9
PA1516	hypothetical protein[Pseudomonas aeruginosa PAO1 PAO1-UW]	19939	5.01
PA1518	conserved hypothetical protein[Pseudomonas aeruginosa PAO1 PAO1-UW]	14313	6.03
PA1520	probable transcriptional regulator[Pseudomonas aeruginosa PAO1 PAO1-UW]	30404	7.21
PA1528	cell division protein ZipA[Pseudomonas aeruginosa PAO1 PAO1-UW]	35099	5.64
PA1529	DNA ligase[Pseudomonas aeruginosa PAO1 PAO1-UW]	91595	5.29
PA1533	conserved hypothetical protein[Pseudomonas aeruginosa PAO1 PAO1-UW]	13310	5.11
PA1543	adenine phosphoribosyltransferase[Pseudomonas aeruginosa PAO1 PAO1-UW]	20703	4.81
PA1544	transcriptional regulator Anr[Pseudomonas aeruginosa PAO1 PAO1-UW]	28783	5.4
PA1558	hypothetical protein[Pseudomonas aeruginosa PAO1 PAO1-UW]	23804	9.46
PA1562	aconitate hydratase 1[Pseudomonas aeruginosa PAO1 PAO1-UW]	106278	5.43
PA1574	conserved hypothetical protein[Pseudomonas aeruginosa PAO1 PAO1-UW]	11060	4.57
PA1579	hypothetical protein[Pseudomonas aeruginosa PAO1 PAO1-UW]	25071	7.71
PA1580	citrate synthase[Pseudomonas aeruginosa PAO1 PAO1-UW]	51831	6.47
PA1583	succinate dehydrogenase (A subunit)[Pseudomonas aeruginosa PAO1 PAO1-UW]	67699	6.04
PA1584	succinate dehydrogenase (B subunit)[Pseudomonas aeruginosa PAO1 PAO1-UW]	28805	6.59
PA1585	2-oxoglutarate dehydrogenase (E1 subunit)[Pseudomonas aeruginosa PAO1 PAO1-UW]	112612	6.1
PA1586	dihydrolipoamide succinyltransferase (E2 subunit)[Pseudomonas aeruginosa PAO1 PAO1-UW]	47184	5.4
PA1587	lipoamide dehydrogenase-glc[Pseudomonas aeruginosa PAO1 PAO1-UW]	55649	6.48
PA1588	succinyl-CoA synthetase beta chain[Pseudomonas aeruginosa PAO1 PAO1-UW]	46502	5.83
PA1589	succinyl-CoA synthetase alpha chain[Pseudomonas aeruginosa PAO1 PAO1-UW]	33883	5.79
PA1596	heat shock protein HtpG[Pseudomonas aeruginosa PAO1 PAO1-UW]	79261	5.13
PA1609	beta-ketoacyl-ACP synthase I[Pseudomonas aeruginosa PAO1 PAO1-UW]	45407	5.4
PA1610	beta-hydroxydecanoyl-ACP dehydrase[Pseudomonas aeruginosa PAO1 PAO1-UW]	20026	6.41
PA1614	glycerol-3-phosphate dehydrogenase, biosynthetic[Pseudomonas aeruginosa PAO1 PAO1-UW]	38906	5.88
PA1616	conserved hypothetical protein[Pseudomonas aeruginosa PAO1 PAO1-UW]	17137	5.96
PA1621	probable hydrolase[Pseudomonas aeruginosa PAO1 PAO1-UW]	31363	9.55
PA1623	conserved hypothetical protein[Pseudomonas aeruginosa PAO1 PAO1-UW]	26206	5.85
PA1639	hypothetical protein[Pseudomonas aeruginosa PAO1 PAO1-UW]	23348	5.49
PA1642	selenophosphate synthetase[Pseudomonas aeruginosa PAO1 PAO1-UW]	38526	4.94
PA1645	hypothetical protein[Pseudomonas aeruginosa PAO1 PAO1-UW]	15480	8.59
PA1648	probable oxidoreductase[Pseudomonas aeruginosa PAO1 PAO1-UW]	39068	6.08
PA1655	probable glutathione S-transferase[Pseudomonas aeruginosa PAO1 PAO1-UW]	24689	5.49
PA1662	clpV2[Pseudomonas aeruginosa PAO1 PAO1-UW]	99641	5.52
PA1677	conserved hypothetical protein[Pseudomonas aeruginosa PAO1 PAO1-UW]	21735	6.05
PA1681	chorismate synthase[Pseudomonas aeruginosa PAO1 PAO1-UW]	41217	6.16
PA1684	1,2-dihydroxy-3-keto-5-methylthiopentene dioxygenase MtnD[Pseudomonas aeruginosa PAO1 PAO1-UW]	21306	5.14
PA1685	enolase-phosphatase E-1[Pseudomonas aeruginosa PAO1 PAO1-UW]	27654	4.88
PA1687	spermidine synthase[Pseudomonas aeruginosa PAO1 PAO1-UW]	33076	5.12
PA1703	type III secretory apparatus protein PcrD[Pseudomonas aeruginosa PAO1 PAO1-UW]	79856	5.31
PA1706	type III secretion protein PcrV[Pseudomonas aeruginosa PAO1 PAO1-UW]	34714	5.03
PA1742	Glutamine amidotransferase class I[Pseudomonas aeruginosa PAO1 PAO1-UW]	28582	5.16
PA1748	probable enoyl-CoA hydratase/isomerase[Pseudomonas aeruginosa PAO1 PAO1-UW]	26316	7.02
PA1749	hypothetical protein[Pseudomonas aeruginosa PAO1 PAO1-UW]	18139	9.76
PA1750	phospho-2-dehydro-3-deoxyheptonate aldolase[Pseudomonas aeruginosa PAO1 PAO1-UW]	42318	6.07
PA1756	3~-phosphoadenosine-5~-phosphosulfate reductase[Pseudomonas aeruginosa PAO1 PAO1-UW]	32444	6.01
PA1757	homoserine kinase[Pseudomonas aeruginosa PAO1 PAO1-UW]	25307	5.17
PA1768	hypothetical protein[Pseudomonas aeruginosa PAO1 PAO1-UW]	22583	9.18
PA1770	phosphoenolpyruvate synthase[Pseudomonas aeruginosa PAO1 PAO1-UW]	91733	5.02
PA1772	probable methyltransferase[Pseudomonas aeruginosa PAO1 PAO1-UW]	19116	4.83
PA1777	Major porin and structural outer membrane porin OprF precursor[Pseudomonas aeruginosa PAO1 PAO1-UW]	40682	4.98
PA1784	hypothetical protein[Pseudomonas aeruginosa PAO1 PAO1-UW]	27388	4.89
PA1787	aconitate hydratase 2[Pseudomonas aeruginosa PAO1 PAO1-UW]	101392	5.22
PA1793	peptidyl-prolyl cis-trans isomerase B[Pseudomonas aeruginosa PAO1 PAO1-UW]	19988	5.79
PA1794	glutaminyl-tRNA synthetase[Pseudomonas aeruginosa PAO1 PAO1-UW]	67126	5.56
PA1795	cysteinyl-tRNA synthetase[Pseudomonas aeruginosa PAO1 PAO1-UW]	54705	5.44
PA1796	5,10-methylene-tetrahydrofolate dehydrogenase / cyclohydrolase[Pseudomonas aeruginosa PAO1 PAO1-UW]	32011	5.58
PA1799	two-component response regulator, ParR[Pseudomonas aeruginosa PAO1 PAO1-UW]	28212	5.88
PA1800	trigger factor[Pseudomonas aeruginosa PAO1 PAO1-UW]	52731	4.83
PA1801	ClpP[Pseudomonas aeruginosa PAO1 PAO1-UW]	24922	5.96
PA1802	ClpX[Pseudomonas aeruginosa PAO1 PAO1-UW]	52040	5.1
PA1803	Lon protease[Pseudomonas aeruginosa PAO1 PAO1-UW]	97422	5.81
PA1804	DNA-binding protein HU[Pseudomonas aeruginosa PAO1 PAO1-UW]	10634	9.99
PA1806	NADH-dependent enoyl-ACP reductase[Pseudomonas aeruginosa PAO1 PAO1-UW]	29567	5.65
PA1810	probable binding protein component of ABC transporter[Pseudomonas aeruginosa PAO1 PAO1-UW]	74989	6.09
PA1816	DNA polymerase III, epsilon chain[Pseudomonas aeruginosa PAO1 PAO1-UW]	27656	5.21
PA1818	lysine-specific pyridoxal 5~-phosphate-dependent carboxylase, LdcA[Pseudomonas aeruginosa PAO1 PAO1-UW]	86584	5.75
PA1822	hypothetical protein[Pseudomonas aeruginosa PAO1 PAO1-UW]	62888	5.18
PA1824	conserved hypothetical protein[Pseudomonas aeruginosa PAO1 PAO1-UW]	28258	10.01
PA1830	hypothetical protein[Pseudomonas aeruginosa PAO1 PAO1-UW]	12157	4.24
PA1837	hypothetical protein[Pseudomonas aeruginosa PAO1 PAO1-UW]	19376	4.88
PA1838	sulfite reductase[Pseudomonas aeruginosa PAO1 PAO1-UW]	65586	5.68
PA1843	methionine synthase[Pseudomonas aeruginosa PAO1 PAO1-UW]	144314	4.88
PA1845	hypothetical protein[Pseudomonas aeruginosa PAO1 PAO1-UW]	20318	4.84
PA1847	NfuA[Pseudomonas aeruginosa PAO1 PAO1-UW]	22892	4.47
PA1861	molybdenum transport protein ModC[Pseudomonas aeruginosa PAO1 PAO1-UW]	41350	8.45
PA1863	molybdate-binding periplasmic protein precursor ModA[Pseudomonas aeruginosa PAO1 PAO1-UW]	28955	6.32
PA1871	LasA protease precursor[Pseudomonas aeruginosa PAO1 PAO1-UW]	46970	9
PA1914	conserved hypothetical protein[Pseudomonas aeruginosa PAO1 PAO1-UW]	49438	6.47
PA1947	ribose transport protein RbsA[Pseudomonas aeruginosa PAO1 PAO1-UW]	57563	6.13
PA1956	hypothetical protein[Pseudomonas aeruginosa PAO1 PAO1-UW]	16115	6.82
PA1984	NAD+ dependent aldehyde dehydrogenase ExaC[Pseudomonas aeruginosa PAO1 PAO1-UW]	58783	5.44
PA1996	peptidyl-prolyl cis-trans isomerase C1[Pseudomonas aeruginosa PAO1 PAO1-UW]	11499	9.84
PA1999	DhcA, dehydrocarnitine CoA transferase, subunit A[Pseudomonas aeruginosa PAO1 PAO1-UW]	26617	5.26
PA2000	DhcB, dehydrocarnitine CoA transferase, subunit B[Pseudomonas aeruginosa PAO1 PAO1-UW]	24751	4.84
PA2001	acetyl-CoA acetyltransferase[Pseudomonas aeruginosa PAO1 PAO1-UW]	42870	6.03
PA2007	maleylacetoacetate isomerase[Pseudomonas aeruginosa PAO1 PAO1-UW]	24195	6.37
PA2008	fumarylacetoacetase[Pseudomonas aeruginosa PAO1 PAO1-UW]	47931	5.71
PA2009	homogentisate 1,2-dioxygenase[Pseudomonas aeruginosa PAO1 PAO1-UW]	49528	5.66
PA2025	glutathione reductase[Pseudomonas aeruginosa PAO1 PAO1-UW]	52417	5.94
PA2044	hypothetical protein[Pseudomonas aeruginosa PAO1 PAO1-UW]	74299	5.85
PA2109	hypothetical protein[Pseudomonas aeruginosa PAO1 PAO1-UW]	18254	5.68
PA2110	hypothetical protein[Pseudomonas aeruginosa PAO1 PAO1-UW]	33603	6.96
PA2111	hypothetical protein[Pseudomonas aeruginosa PAO1 PAO1-UW]	26680	6.85
PA2112	conserved hypothetical protein[Pseudomonas aeruginosa PAO1 PAO1-UW]	26881	5.73
PA2116	conserved hypothetical protein[Pseudomonas aeruginosa PAO1 PAO1-UW]	29819	6.05
PA2136	hypothetical protein[Pseudomonas aeruginosa PAO1 PAO1-UW]	19346	5.48
PA2176	hypothetical protein[Pseudomonas aeruginosa PAO1 PAO1-UW]	21690	5.08
PA2204	probable binding protein component of ABC transporter[Pseudomonas aeruginosa PAO1 PAO1-UW]	32749	9.06
PA2216	conserved hypothetical protein[Pseudomonas aeruginosa PAO1 PAO1-UW]	37345	5.55
PA2247	2-oxoisovalerate dehydrogenase (alpha subunit)[Pseudomonas aeruginosa PAO1 PAO1-UW]	47331	5.68
PA2249	branched-chain alpha-keto acid dehydrogenase (lipoamide component)[Pseudomonas aeruginosa PAO1 PAO1-UW]	47619	5.84
PA2250	lipoamide dehydrogenase-Val[Pseudomonas aeruginosa PAO1 PAO1-UW]	51284	6.16
PA2327	probable permease of ABC transporter[Pseudomonas aeruginosa PAO1 PAO1-UW]	27979	9.98
PA2342	mannitol dehydrogenase[Pseudomonas aeruginosa PAO1 PAO1-UW]	55935	5.88
PA2343	xylulose kinase[Pseudomonas aeruginosa PAO1 PAO1-UW]	54207	5.94
PA2352	probable glycerophosphoryl diester phosphodiesterase[Pseudomonas aeruginosa PAO1 PAO1-UW]	43555	5.72
PA2402	probable non-ribosomal peptide synthetase[Pseudomonas aeruginosa PAO1 PAO1-UW]	581138	5.24
PA2442	glycine cleavage system protein T2[Pseudomonas aeruginosa PAO1 PAO1-UW]	41528	5.95
PA2445	glycine cleavage system protein P2[Pseudomonas aeruginosa PAO1 PAO1-UW]	108238	5.68
PA2446	glycine cleavage system protein H2[Pseudomonas aeruginosa PAO1 PAO1-UW]	14361	4.1
PA2451	hypothetical protein[Pseudomonas aeruginosa PAO1 PAO1-UW]	22449	4.99
PA2452	hypothetical protein[Pseudomonas aeruginosa PAO1 PAO1-UW]	35094	10.02
PA2453	hypothetical protein[Pseudomonas aeruginosa PAO1 PAO1-UW]	8735	7.9
PA2462	hypothetical protein[Pseudomonas aeruginosa PAO1 PAO1-UW]	598083	5.31
PA2464	hypothetical protein[Pseudomonas aeruginosa PAO1 PAO1-UW]	19200	4.86
PA2482	probable cytochrome c[Pseudomonas aeruginosa PAO1 PAO1-UW]	23705	6.29
PA2532	thiol peroxidase[Pseudomonas aeruginosa PAO1 PAO1-UW]	18658	5.16
PA2545	exodeoxyribonuclease III[Pseudomonas aeruginosa PAO1 PAO1-UW]	33093	6.01
PA2553	probable acyl-CoA thiolase[Pseudomonas aeruginosa PAO1 PAO1-UW]	43235	5.74
PA2575	hypothetical protein[Pseudomonas aeruginosa PAO1 PAO1-UW]	24226	5.96
PA2582	hypothetical protein[Pseudomonas aeruginosa PAO1 PAO1-UW]	21255	9.82
PA2612	seryl-tRNA synthetase[Pseudomonas aeruginosa PAO1 PAO1-UW]	49980	5.39
PA2614	periplasmic chaperone LolA[Pseudomonas aeruginosa PAO1 PAO1-UW]	24931	5.76
PA2616	thioredoxin reductase 1[Pseudomonas aeruginosa PAO1 PAO1-UW]	35900	5.24
PA2619	initiation factor[Pseudomonas aeruginosa PAO1 PAO1-UW]	9162	9.15
PA2622	cold-shock protein CspD[Pseudomonas aeruginosa PAO1 PAO1-UW]	10603	5.54
PA2623	isocitrate dehydrogenase[Pseudomonas aeruginosa PAO1 PAO1-UW]	50298	5.1
PA2624	isocitrate dehydrogenase[Pseudomonas aeruginosa PAO1 PAO1-UW]	89404	5.81
PA2626	tRNA methyltransferase[Pseudomonas aeruginosa PAO1 PAO1-UW]	44874	5.73
PA2629	adenylosuccinate lyase[Pseudomonas aeruginosa PAO1 PAO1-UW]	53876	5.59
PA2630	conserved hypothetical protein[Pseudomonas aeruginosa PAO1 PAO1-UW]	45321	4.42
PA2631	probable acetyl transferase[Pseudomonas aeruginosa PAO1 PAO1-UW]	17039	5.04
PA2634	isocitrate lyase AceA[Pseudomonas aeruginosa PAO1 PAO1-UW]	64693	5.68
PA2640	NADH dehydrogenase I chain E[Pseudomonas aeruginosa PAO1 PAO1-UW]	19172	5.01
PA2641	NADH dehydrogenase I chain F[Pseudomonas aeruginosa PAO1 PAO1-UW]	52186	6.57
PA2642	NADH dehydrogenase I chain G[Pseudomonas aeruginosa PAO1 PAO1-UW]	104619	5.71
PA2667	MvaU[Pseudomonas aeruginosa PAO1 PAO1-UW]	15677	9.45
PA2704	probable transcriptional regulator[Pseudomonas aeruginosa PAO1 PAO1-UW]	39140	5.75
PA2709	cysteine synthase A[Pseudomonas aeruginosa PAO1 PAO1-UW]	37262	6.24
PA2716	probable FMN oxidoreductase[Pseudomonas aeruginosa PAO1 PAO1-UW]	45936	10.47
PA2735	probable restriction-modification system protein[Pseudomonas aeruginosa PAO1 PAO1-UW]	98588	5.46
PA2739	phenylalanyl-tRNA synthetase, beta subunit[Pseudomonas aeruginosa PAO1 PAO1-UW]	90625	5.26
PA2740	phenylalanyl-tRNA synthetase, alpha-subunit[Pseudomonas aeruginosa PAO1 PAO1-UW]	40136	5.62
PA2741	50S ribosomal protein L20[Pseudomonas aeruginosa PAO1 PAO1-UW]	15518	11.74
PA2743	translation initiation factor IF-3[Pseudomonas aeruginosa PAO1 PAO1-UW]	24212	9.6
PA2744	threonyl-tRNA synthetase[Pseudomonas aeruginosa PAO1 PAO1-UW]	78635	5.97
PA2755	ecotin precursor[Pseudomonas aeruginosa PAO1 PAO1-UW]	19516	6.17
PA2760	OprQ[Pseudomonas aeruginosa PAO1 PAO1-UW]	50182	5.54
PA2765	hypothetical protein[Pseudomonas aeruginosa PAO1 PAO1-UW]	33477	4.7
PA2783	hypothetical protein[Pseudomonas aeruginosa PAO1 PAO1-UW]	68268	8.84
PA2792	hypothetical protein[Pseudomonas aeruginosa PAO1 PAO1-UW]	23491	5.97
PA2795	conserved hypothetical protein[Pseudomonas aeruginosa PAO1 PAO1-UW]	38473	6.57
PA2798	probable two-component response regulator[Pseudomonas aeruginosa PAO1 PAO1-UW]	45234	4.86
PA2806	conserved hypothetical protein[Pseudomonas aeruginosa PAO1 PAO1-UW]	32212	5.48
PA2826	probable glutathione peroxidase[Pseudomonas aeruginosa PAO1 PAO1-UW]	19850	8.33
PA2828	probable aminotransferase[Pseudomonas aeruginosa PAO1 PAO1-UW]	47929	5.81
PA2831	conserved hypothetical protein[Pseudomonas aeruginosa PAO1 PAO1-UW]	44099	5.34
PA2840	probable ATP-dependent RNA helicase[Pseudomonas aeruginosa PAO1 PAO1-UW]	65273	9
PA2850	organic hydroperoxide resistance protein[Pseudomonas aeruginosa PAO1 PAO1-UW]	15470	6.71
PA2851	translation elongation factor P[Pseudomonas aeruginosa PAO1 PAO1-UW]	23369	4.82
PA2853	Outer membrane lipoprotein OprI precursor[Pseudomonas aeruginosa PAO1 PAO1-UW]	9884	7.9
PA2854	conserved hypothetical protein[Pseudomonas aeruginosa PAO1 PAO1-UW]	36841	5.49
PA2856	acyl-CoA thioesterase I precursor[Pseudomonas aeruginosa PAO1 PAO1-UW]	22079	5.83
PA2866	secretion protein MttC[Pseudomonas aeruginosa PAO1 PAO1-UW]	30287	5.78
PA2876	orotidine 5~-phosphate decarboxylase[Pseudomonas aeruginosa PAO1 PAO1-UW]	26096	5.44
PA2905	precorrin isomerase CobH[Pseudomonas aeruginosa PAO1 PAO1-UW]	22351	5.68
PA2939	probable aminopeptidase[Pseudomonas aeruginosa PAO1 PAO1-UW]	62075	5.02
PA2945	conserved hypothetical protein[Pseudomonas aeruginosa PAO1 PAO1-UW]	43200	5.1
PA2950	proton motive force protein, PMF[Pseudomonas aeruginosa PAO1 PAO1-UW]	47818	5.01
PA2951	electron transfer flavoprotein alpha-subunit[Pseudomonas aeruginosa PAO1 PAO1-UW]	33997	4.98
PA2952	electron transfer flavoprotein beta-subunit[Pseudomonas aeruginosa PAO1 PAO1-UW]	30009	9.01
PA2957	probable transcriptional regulator[Pseudomonas aeruginosa PAO1 PAO1-UW]	27364	6.68
PA2959	conserved hypothetical protein[Pseudomonas aeruginosa PAO1 PAO1-UW]	28857	5.32
PA2961	DNA polymerase III, delta prime subunit[Pseudomonas aeruginosa PAO1 PAO1-UW]	38207	6.19
PA2965	beta-ketoacyl-acyl carrier protein synthase II[Pseudomonas aeruginosa PAO1 PAO1-UW]	44965	5.62
PA2966	acyl carrier protein[Pseudomonas aeruginosa PAO1 PAO1-UW]	9600	4.07
PA2967	3-oxoacyl-[acyl-carrier-protein] reductase[Pseudomonas aeruginosa PAO1 PAO1-UW]	26866	6.17
PA2968	malonyl-CoA-[acyl-carrier-protein] transacylase[Pseudomonas aeruginosa PAO1 PAO1-UW]	33951	5.05
PA2971	conserved hypothetical protein[Pseudomonas aeruginosa PAO1 PAO1-UW]	20749	4.52
PA2972	conserved hypothetical protein[Pseudomonas aeruginosa PAO1 PAO1-UW]	21854	5.77
PA2975	ribosomal large subunit pseudouridine synthase C[Pseudomonas aeruginosa PAO1 PAO1-UW]	38501	9.91
PA2976	ribonuclease E[Pseudomonas aeruginosa PAO1 PAO1-UW]	121810	4.91
PA2979	3-deoxy-manno-octulosonate cytidylyltransferase[Pseudomonas aeruginosa PAO1 PAO1-UW]	28298	5.41
PA2991	soluble pyridine nucleotide transhydrogenase[Pseudomonas aeruginosa PAO1 PAO1-UW]	54051	6.23
PA3001	probable glyceraldehyde-3-phosphate dehydrogenase[Pseudomonas aeruginosa PAO1 PAO1-UW]	53866	7.74
PA3002	transcription-repair coupling protein Mfd[Pseudomonas aeruginosa PAO1 PAO1-UW]	134868	5.64
PA3003	hypothetical protein[Pseudomonas aeruginosa PAO1 PAO1-UW]	23371	4.74
PA3005	beta-N-acetyl-D-glucosaminidase[Pseudomonas aeruginosa PAO1 PAO1-UW]	36983	5.83
PA3007	repressor protein LexA[Pseudomonas aeruginosa PAO1 PAO1-UW]	24169	6.15
PA3011	DNA topoisomerase I[Pseudomonas aeruginosa PAO1 PAO1-UW]	108431	8.7
PA3013	fatty-acid oxidation complex beta-subunit[Pseudomonas aeruginosa PAO1 PAO1-UW]	44728	6.31
PA3014	fatty-acid oxidation complex alpha-subunit[Pseudomonas aeruginosa PAO1 PAO1-UW]	85971	5.67
PA3021	hypothetical protein[Pseudomonas aeruginosa PAO1 PAO1-UW]	15914	7.56
PA3022	hypothetical protein[Pseudomonas aeruginosa PAO1 PAO1-UW]	30661	5.87
PA3028	molybdenum cofactor biosynthesis protein A2[Pseudomonas aeruginosa PAO1 PAO1-UW]	44859	5.25
PA3029	molybdopterin biosynthetic protein B2[Pseudomonas aeruginosa PAO1 PAO1-UW]	20208	5.52
PA3046	conserved hypothetical protein[Pseudomonas aeruginosa PAO1 PAO1-UW]	14019	4.79
PA3048	conserved hypothetical protein[Pseudomonas aeruginosa PAO1 PAO1-UW]	85986	7.98
PA3061	PelD[Pseudomonas aeruginosa PAO1 PAO1-UW]	51717	5.55
PA3070	conserved hypothetical protein[Pseudomonas aeruginosa PAO1 PAO1-UW]	37613	5.14
PA3083	aminopeptidase N[Pseudomonas aeruginosa PAO1 PAO1-UW]	104721	5.11
PA3092	2,4-dienoyl-CoA reductase FadH1[Pseudomonas aeruginosa PAO1 PAO1-UW]	78191	6.7
PA3107	o-succinylhomoserine sulfhydrylase[Pseudomonas aeruginosa PAO1 PAO1-UW]	45215	5.89
PA3108	amidophosphoribosyltransferase[Pseudomonas aeruginosa PAO1 PAO1-UW]	59352	6.33
PA3111	folylpolyglutamate synthetase[Pseudomonas aeruginosa PAO1 PAO1-UW]	47813	5.2
PA3112	acetyl-CoA carboxylase beta subunit[Pseudomonas aeruginosa PAO1 PAO1-UW]	34594	6.62
PA3117	aspartate semialdehyde dehydrogenase[Pseudomonas aeruginosa PAO1 PAO1-UW]	43103	5.54
PA3118	3-isopropylmalate dehydrogenase[Pseudomonas aeruginosa PAO1 PAO1-UW]	41252	5.02
PA3126	heat-shock protein IbpA[Pseudomonas aeruginosa PAO1 PAO1-UW]	17725	5.8
PA3131	probable aldolase[Pseudomonas aeruginosa PAO1 PAO1-UW]	23697	5.39
PA3134	glutamyl-tRNA synthetase[Pseudomonas aeruginosa PAO1 PAO1-UW]	60926	6.24
PA3139	probable amino acid aminotransferase[Pseudomonas aeruginosa PAO1 PAO1-UW]	45592	6.21
PA3146	probable NAD-dependent epimerase/dehydratase WbpK[Pseudomonas aeruginosa PAO1 PAO1-UW]	35685	8.94
PA3148	UDP-N-acetylglucosamine 2-epimerase WbpI[Pseudomonas aeruginosa PAO1 PAO1-UW]	41326	5.64
PA3152	glutamine amidotransferase[Pseudomonas aeruginosa PAO1 PAO1-UW]	24758	6.58
PA3155	UDP-2-acetamido-2-dideoxy-d-ribo-hex-3-uluronic acid transaminase, wbpE[Pseudomonas aeruginosa PAO1 PAO1-UW]	42104	5.75
PA3159	UDP-N-acetyl-d-glucosamine 6-Dehydrogenase[Pseudomonas aeruginosa PAO1 PAO1-UW]	52101	5.36
PA3162	30S ribosomal protein S1[Pseudomonas aeruginosa PAO1 PAO1-UW]	68120	4.83
PA3163	cytidylate kinase[Pseudomonas aeruginosa PAO1 PAO1-UW]	25677	5.02
PA3166	chorismate mutase[Pseudomonas aeruginosa PAO1 PAO1-UW]	43961	5.89
PA3168	DNA gyrase subunit A[Pseudomonas aeruginosa PAO1 PAO1-UW]	106928	4.91
PA3169	5-methylthioribose-1-phosphate isomerase MtnA[Pseudomonas aeruginosa PAO1 PAO1-UW]	40599	5.28
PA3170	conserved hypothetical protein[Pseudomonas aeruginosa PAO1 PAO1-UW]	49990	5.42
PA3172	probable hydrolase[Pseudomonas aeruginosa PAO1 PAO1-UW]	26167	5.15
PA3173	probable short-chain dehydrogenase[Pseudomonas aeruginosa PAO1 PAO1-UW]	27324	5.09
PA3179	conserved hypothetical protein[Pseudomonas aeruginosa PAO1 PAO1-UW]	46384	10.32
PA3181	2-keto-3-deoxy-6-phosphogluconate aldolase[Pseudomonas aeruginosa PAO1 PAO1-UW]	24987	7.01
PA3182	6-phosphogluconolactonase[Pseudomonas aeruginosa PAO1 PAO1-UW]	26322	6.06
PA3183	glucose-6-phosphate 1-dehydrogenase[Pseudomonas aeruginosa PAO1 PAO1-UW]	58219	5.6
PA3190	probable binding protein component of ABC sugar transporter[Pseudomonas aeruginosa PAO1 PAO1-UW]	49898	5.68
PA3193	glucokinase[Pseudomonas aeruginosa PAO1 PAO1-UW]	35247	5.18
PA3194	phosphogluconate dehydratase[Pseudomonas aeruginosa PAO1 PAO1-UW]	67671	6.24
PA3195	glyceraldehyde 3-phosphate dehydrogenase[Pseudomonas aeruginosa PAO1 PAO1-UW]	37582	6.15
PA3202	conserved hypothetical protein[Pseudomonas aeruginosa PAO1 PAO1-UW]	11323	6.07
PA3208	conserved hypothetical protein[Pseudomonas aeruginosa PAO1 PAO1-UW]	20460	6.06
PA3217	CyaB[Pseudomonas aeruginosa PAO1 PAO1-UW]	54863	9.2
PA3224	hypothetical protein[Pseudomonas aeruginosa PAO1 PAO1-UW]	12760	9.27
PA3227	peptidyl-prolyl cis-trans isomerase A[Pseudomonas aeruginosa PAO1 PAO1-UW]	21723	7.85
PA3243	cell division inhibitor MinC[Pseudomonas aeruginosa PAO1 PAO1-UW]	30072	6.14
PA3245	cell division topological specificity factor MinE[Pseudomonas aeruginosa PAO1 PAO1-UW]	10551	5.76
PA3257	periplasmic tail-specific protease[Pseudomonas aeruginosa PAO1 PAO1-UW]	86637	6.22
PA3262	probable peptidyl-prolyl cis-trans isomerase, FkbP-type[Pseudomonas aeruginosa PAO1 PAO1-UW]	30477	5.09
PA3263	conserved hypothetical protein[Pseudomonas aeruginosa PAO1 PAO1-UW]	37158	4.99
PA3266	cold acclimation protein B[Pseudomonas aeruginosa PAO1 PAO1-UW]	8465	8.15
PA3286	hypothetical protein[Pseudomonas aeruginosa PAO1 PAO1-UW]	40409	5.95
PA3295	probable HIT family protein[Pseudomonas aeruginosa PAO1 PAO1-UW]	17066	5.75
PA3299	long-chain-fatty-acid--CoA ligase[Pseudomonas aeruginosa PAO1 PAO1-UW]	67885	7.11
PA3302	conserved hypothetical protein[Pseudomonas aeruginosa PAO1 PAO1-UW]	18188	5.24
PA3308	RNA helicase HepA[Pseudomonas aeruginosa PAO1 PAO1-UW]	109984	5.06
PA3312	probable 3-hydroxyisobutyrate dehydrogenase[Pseudomonas aeruginosa PAO1 PAO1-UW]	32271	5.65
PA3313	hypothetical protein[Pseudomonas aeruginosa PAO1 PAO1-UW]	40263	9.61
PA3341	probable transcriptional regulator[Pseudomonas aeruginosa PAO1 PAO1-UW]	16684	8.01
PA3347	hypothetical protein[Pseudomonas aeruginosa PAO1 PAO1-UW]	11697	5.56
PA3352	hypothetical protein[Pseudomonas aeruginosa PAO1 PAO1-UW]	17579	5.31
PA3384	ATP-binding component of ABC phosphonate transporter[Pseudomonas aeruginosa PAO1 PAO1-UW]	31646	9.81
PA3385	alginate and motility regulator Z[Pseudomonas aeruginosa PAO1 PAO1-UW]	12758	6.97
PA3397	NADP+-dependent ferredoxin reductase[Pseudomonas aeruginosa PAO1 PAO1-UW]	31562	5.65
PA3413	conserved hypothetical protein[Pseudomonas aeruginosa PAO1 PAO1-UW]	11160	4.51
PA3414	hypothetical protein[Pseudomonas aeruginosa PAO1 PAO1-UW]	21331	7.79
PA3435	conserved hypothetical protein[Pseudomonas aeruginosa PAO1 PAO1-UW]	16628	4.54
PA3439	d-erythro-7,8-dihydroneopterin triphosphate epimerase[Pseudomonas aeruginosa PAO1 PAO1-UW]	15056	5.82
PA3440	conserved hypothetical protein[Pseudomonas aeruginosa PAO1 PAO1-UW]	12874	5.65
PA3453	conserved hypothetical protein[Pseudomonas aeruginosa PAO1 PAO1-UW]	24768	5.44
PA3475	cyclohexadienyl dehydratase precursor[Pseudomonas aeruginosa PAO1 PAO1-UW]	32296	6.4
PA3480	probable deoxycytidine triphosphate deaminase[Pseudomonas aeruginosa PAO1 PAO1-UW]	22956	5.95
PA3481	conserved hypothetical protein[Pseudomonas aeruginosa PAO1 PAO1-UW]	40777	5.27
PA3482	methionyl-tRNA synthetase[Pseudomonas aeruginosa PAO1 PAO1-UW]	81034	5.42
PA3525	argininosuccinate synthase[Pseudomonas aeruginosa PAO1 PAO1-UW]	49252	5.4
PA3527	dihydroorotase[Pseudomonas aeruginosa PAO1 PAO1-UW]	40008	6.17
PA3528	ribonuclease T[Pseudomonas aeruginosa PAO1 PAO1-UW]	26286	5.02
PA3529	alkylhydroperoxide reductase C[Pseudomonas aeruginosa PAO1 PAO1-UW]	24062	5.37
PA3531	bacterioferritin[Pseudomonas aeruginosa PAO1 PAO1-UW]	20507	5.05
PA3533	conserved hypothetical protein[Pseudomonas aeruginosa PAO1 PAO1-UW]	13080	4.82
PA3537	ornithine carbamoyltransferase, anabolic[Pseudomonas aeruginosa PAO1 PAO1-UW]	35384	5.55
PA3539	conserved hypothetical protein[Pseudomonas aeruginosa PAO1 PAO1-UW]	31704	6.23
PA3561	1-phosphofructokinase[Pseudomonas aeruginosa PAO1 PAO1-UW]	34271	5.56
PA3566	conserved hypothetical protein[Pseudomonas aeruginosa PAO1 PAO1-UW]	11495	5.8
PA3567	probable oxidoreductase[Pseudomonas aeruginosa PAO1 PAO1-UW]	38673	6.12
PA3580	conserved hypothetical protein[Pseudomonas aeruginosa PAO1 PAO1-UW]	18356	9.52
PA3582	glycerol kinase[Pseudomonas aeruginosa PAO1 PAO1-UW]	59279	5.7
PA3584	glycerol-3-phosphate dehydrogenase[Pseudomonas aeruginosa PAO1 PAO1-UW]	59923	8.46
PA3590	probable hydroxyacyl-CoA dehydrogenase[Pseudomonas aeruginosa PAO1 PAO1-UW]	55344	6.14
PA3610	polyamine transport protein PotD[Pseudomonas aeruginosa PAO1 PAO1-UW]	43075	5.57
PA3611	hypothetical protein[Pseudomonas aeruginosa PAO1 PAO1-UW]	16267	8.86
PA3617	RecA protein[Pseudomonas aeruginosa PAO1 PAO1-UW]	40551	5.39
PA3622	sigma factor RpoS[Pseudomonas aeruginosa PAO1 PAO1-UW]	40852	5.26
PA3624	L-isoaspartate protein carboxylmethyltransferase type II[Pseudomonas aeruginosa PAO1 PAO1-UW]	23969	5.84
PA3625	survival protein SurE[Pseudomonas aeruginosa PAO1 PAO1-UW]	27164	5.25
PA3627	2C-methyl-D-erythritol 2,4-cyclodiphosphate synthase[Pseudomonas aeruginosa PAO1 PAO1-UW]	17805	6.54
PA3635	enolase[Pseudomonas aeruginosa PAO1 PAO1-UW]	49772	5.04
PA3636	2-dehydro-3-deoxyphosphooctonate aldolase[Pseudomonas aeruginosa PAO1 PAO1-UW]	34281	6.11
PA3637	CTP synthase[Pseudomonas aeruginosa PAO1 PAO1-UW]	63171	5.42
PA3639	acetyl-coenzyme A carboxylase carboxyl transferase (alpha subunit)[Pseudomonas aeruginosa PAO1 PAO1-UW]	37224	5.34
PA3640	DNA polymerase III, alpha chain[Pseudomonas aeruginosa PAO1 PAO1-UW]	141219	5.27
PA3644	UDP-N-acetylglucosamine acyltransferase[Pseudomonas aeruginosa PAO1 PAO1-UW]	29237	6.53
PA3646	UDP-3-O-[3-hydroxylauroyl] glucosamine N-acyltransferase[Pseudomonas aeruginosa PAO1 PAO1-UW]	37938	5.83
PA3647	probable outer membrane protein precursor[Pseudomonas aeruginosa PAO1 PAO1-UW]	22360	9.38
PA3648	outer membrane protein Opr86[Pseudomonas aeruginosa PAO1 PAO1-UW]	93945	5.05
PA3653	ribosome recycling factor[Pseudomonas aeruginosa PAO1 PAO1-UW]	22778	5.85
PA3654	uridylate kinase[Pseudomonas aeruginosa PAO1 PAO1-UW]	27979	5.48
PA3655	elongation factor Ts[Pseudomonas aeruginosa PAO1 PAO1-UW]	34571	5.22
PA3656	30S ribosomal protein S2[Pseudomonas aeruginosa PAO1 PAO1-UW]	30103	8.54
PA3657	methionine aminopeptidase[Pseudomonas aeruginosa PAO1 PAO1-UW]	32082	5.89
PA3659	probable aminotransferase[Pseudomonas aeruginosa PAO1 PAO1-UW]	46372	5.53
PA3664	conserved hypothetical protein[Pseudomonas aeruginosa PAO1 PAO1-UW]	14780	8.54
PA3666	tetrahydrodipicolinate succinylase[Pseudomonas aeruginosa PAO1 PAO1-UW]	38394	5.74
PA3674	hypothetical protein[Pseudomonas aeruginosa PAO1 PAO1-UW]	15295	6.82
PA3675	hypothetical protein[Pseudomonas aeruginosa PAO1 PAO1-UW]	26270	8.92
PA3686	adenylate kinase[Pseudomonas aeruginosa PAO1 PAO1-UW]	25301	5.98
PA3692	Lipotoxon F, LptF[Pseudomonas aeruginosa PAO1 PAO1-UW]	30416	9.45
PA3700	lysyl-tRNA synthetase[Pseudomonas aeruginosa PAO1 PAO1-UW]	61040	5.23
PA3713	spermidine dehydrogenase, SpdH[Pseudomonas aeruginosa PAO1 PAO1-UW]	72225	6.25
PA3715	hypothetical protein[Pseudomonas aeruginosa PAO1 PAO1-UW]	30754	5.46
PA3717	probable peptidyl-prolyl cis-trans isomerase, FkbP-type[Pseudomonas aeruginosa PAO1 PAO1-UW]	13835	6.29
PA3726	conserved hypothetical protein[Pseudomonas aeruginosa PAO1 PAO1-UW]	21396	5.05
PA3729	conserved hypothetical protein[Pseudomonas aeruginosa PAO1 PAO1-UW]	83520	5.18
PA3732	conserved hypothetical protein[Pseudomonas aeruginosa PAO1 PAO1-UW]	16283	4.28
PA3735	threonine synthase[Pseudomonas aeruginosa PAO1 PAO1-UW]	54344	6.16
PA3736	homoserine dehydrogenase[Pseudomonas aeruginosa PAO1 PAO1-UW]	48797	5.26
PA3737	thiol:disulfide interchange protein DsbC[Pseudomonas aeruginosa PAO1 PAO1-UW]	29144	8.78
PA3742	50S ribosomal protein L19[Pseudomonas aeruginosa PAO1 PAO1-UW]	14898	10.4
PA3745	30S ribosomal protein S16[Pseudomonas aeruginosa PAO1 PAO1-UW]	9919	10.88
PA3751	phosphoribosylglycinamide formyltransferase 2[Pseudomonas aeruginosa PAO1 PAO1-UW]	44229	5.8
PA3763	phosphoribosylformylglycinamidine synthase[Pseudomonas aeruginosa PAO1 PAO1-UW]	147203	5.04
PA3769	GMP synthase[Pseudomonas aeruginosa PAO1 PAO1-UW]	61801	5.49
PA3770	inosine-5~-monophosphate dehydrogenase[Pseudomonas aeruginosa PAO1 PAO1-UW]	55514	6.24
PA3777	exodeoxyribonuclease VII large subunit[Pseudomonas aeruginosa PAO1 PAO1-UW]	52780	10.86
PA3779	hypothetical protein[Pseudomonas aeruginosa PAO1 PAO1-UW]	39691	5.42
PA3785	conserved hypothetical protein[Pseudomonas aeruginosa PAO1 PAO1-UW]	18142	6.28
PA3787	conserved hypothetical protein[Pseudomonas aeruginosa PAO1 PAO1-UW]	33152	9.87
PA3792	2-isopropylmalate synthase[Pseudomonas aeruginosa PAO1 PAO1-UW]	69711	5.47
PA3793	hypothetical protein[Pseudomonas aeruginosa PAO1 PAO1-UW]	12642	4.09
PA3795	probable oxidoreductase[Pseudomonas aeruginosa PAO1 PAO1-UW]	36845	5.37
PA3799	conserved hypothetical protein[Pseudomonas aeruginosa PAO1 PAO1-UW]	59871	9.07
PA3802	histidyl-tRNA synthetase[Pseudomonas aeruginosa PAO1 PAO1-UW]	50130	5.27
PA3803	probable isoprenoid biosynthetic protein GcpE[Pseudomonas aeruginosa PAO1 PAO1-UW]	43287	6.04
PA3807	nucleoside diphosphate kinase[Pseudomonas aeruginosa PAO1 PAO1-UW]	17069	5.48
PA3808	conserved hypothetical protein[Pseudomonas aeruginosa PAO1 PAO1-UW]	8373	4.35
PA3810	heat shock protein HscA[Pseudomonas aeruginosa PAO1 PAO1-UW]	69327	4.89
PA3811	heat shock protein HscB[Pseudomonas aeruginosa PAO1 PAO1-UW]	21147	4.93
PA3812	probable iron-binding protein IscA[Pseudomonas aeruginosa PAO1 PAO1-UW]	12564	4.85
PA3813	probable iron-binding protein IscU[Pseudomonas aeruginosa PAO1 PAO1-UW]	15899	5.69
PA3814	L-cysteine desulfurase (pyridoxal phosphate-dependent)[Pseudomonas aeruginosa PAO1 PAO1-UW]	47803	5.69
PA3815	IscR[Pseudomonas aeruginosa PAO1 PAO1-UW]	18792	6.36
PA3817	probable methyltransferase[Pseudomonas aeruginosa PAO1 PAO1-UW]	29957	5.86
PA3818	extragenic suppressor protein SuhB[Pseudomonas aeruginosa PAO1 PAO1-UW]	31180	6.18
PA3823	queuine tRNA-ribosyltransferase[Pseudomonas aeruginosa PAO1 PAO1-UW]	44048	6.4
PA3824	S-adenosylmethionine:trna ribosyltransferase-isomerase[Pseudomonas aeruginosa PAO1 PAO1-UW]	39191	6.02
PA3834	valyl-tRNA synthetase[Pseudomonas aeruginosa PAO1 PAO1-UW]	115219	5.36
PA3836	hypothetical protein[Pseudomonas aeruginosa PAO1 PAO1-UW]	38378	7.75
PA3849	conserved hypothetical protein[Pseudomonas aeruginosa PAO1 PAO1-UW]	40835	5.24
PA3859	carboxylesterase[Pseudomonas aeruginosa PAO1 PAO1-UW]	24173	5.02
PA3861	ATP-dependent RNA helicase RhlB[Pseudomonas aeruginosa PAO1 PAO1-UW]	47104	5.93
PA3865	probable amino acid binding protein[Pseudomonas aeruginosa PAO1 PAO1-UW]	31246	6.02
PA3866	pyocin protein[Pseudomonas aeruginosa PAO1 PAO1-UW]	86735	8.26
PA3901	Fe(III) dicitrate transport protein FecA[Pseudomonas aeruginosa PAO1 PAO1-UW]	88534	5.48
PA3902	hypothetical protein[Pseudomonas aeruginosa PAO1 PAO1-UW]	18283	6.29
PA3903	peptide chain release factor 3[Pseudomonas aeruginosa PAO1 PAO1-UW]	65337	5.6
PA3917	molybdopterin converting factor, small subunit[Pseudomonas aeruginosa PAO1 PAO1-UW]	9446	4.39
PA3925	probable acyl-CoA thiolase[Pseudomonas aeruginosa PAO1 PAO1-UW]	43352	6.03
PA3931	conserved hypothetical protein[Pseudomonas aeruginosa PAO1 PAO1-UW]	31975	7.74
PA3932	probable transcriptional regulator[Pseudomonas aeruginosa PAO1 PAO1-UW]	36209	5.77
PA3940	probable DNA binding protein[Pseudomonas aeruginosa PAO1 PAO1-UW]	11327	8.01
PA3942	acyl-CoA thioesterase II[Pseudomonas aeruginosa PAO1 PAO1-UW]	34211	5.57
PA3946	Two-component sensor RocS1[Pseudomonas aeruginosa PAO1 PAO1-UW]	138723	5.41
PA3965	probable transcriptional regulator[Pseudomonas aeruginosa PAO1 PAO1-UW]	20712	5.63
PA3967	hypothetical protein[Pseudomonas aeruginosa PAO1 PAO1-UW]	15554	7.77
PA3970	AMP nucleosidase[Pseudomonas aeruginosa PAO1 PAO1-UW]	57960	6.36
PA3972	probable acyl-CoA dehydrogenase[Pseudomonas aeruginosa PAO1 PAO1-UW]	63164	6.01
PA3975	phosphomethylpyrimidine kinase[Pseudomonas aeruginosa PAO1 PAO1-UW]	28905	5.81
PA3977	glutamate-1-semialdehyde 2,1-aminomutase[Pseudomonas aeruginosa PAO1 PAO1-UW]	47904	5.47
PA3979	hypothetical protein[Pseudomonas aeruginosa PAO1 PAO1-UW]	13913	5.22
PA3981	conserved hypothetical protein[Pseudomonas aeruginosa PAO1 PAO1-UW]	40637	6.69
PA3982	conserved hypothetical protein[Pseudomonas aeruginosa PAO1 PAO1-UW]	18874	4.37
PA3983	conserved hypothetical protein[Pseudomonas aeruginosa PAO1 PAO1-UW]	33114	4.81
PA3987	leucyl-tRNA synthetase[Pseudomonas aeruginosa PAO1 PAO1-UW]	104478	5.46
PA3998	conserved hypothetical protein[Pseudomonas aeruginosa PAO1 PAO1-UW]	10954	4.79
PA3999	D-ala-D-ala-carboxypeptidase[Pseudomonas aeruginosa PAO1 PAO1-UW]	45503	6.27
PA4001	soluble lytic transglycosylase B[Pseudomonas aeruginosa PAO1 PAO1-UW]	39397	5.67
PA4004	conserved hypothetical protein[Pseudomonas aeruginosa PAO1 PAO1-UW]	18402	8.97
PA4005	conserved hypothetical protein[Pseudomonas aeruginosa PAO1 PAO1-UW]	14100	4.59
PA4006	nicotinic acid mononucleotide adenylyltransferase[Pseudomonas aeruginosa PAO1 PAO1-UW]	24455	5.97
PA4007	gamma-glutamyl phosphate reductase[Pseudomonas aeruginosa PAO1 PAO1-UW]	46930	5.33
PA4020	UDP-N-acetylmuramate:L-alanyl-gamma-D-glutamyl-meso-diaminopimelate ligase[Pseudomonas aeruginosa PAO1 PAO1-UW]	50352	5.97
PA4022	hydrazone dehydrogenase, HdhA[Pseudomonas aeruginosa PAO1 PAO1-UW]	58869	5.5
PA4031	inorganic pyrophosphatase[Pseudomonas aeruginosa PAO1 PAO1-UW]	21736	5.04
PA4035	hypothetical protein[Pseudomonas aeruginosa PAO1 PAO1-UW]	38127	5.93
PA4037	probable ATP-binding component of ABC transporter[Pseudomonas aeruginosa PAO1 PAO1-UW]	35780	9.32
PA4043	geranyltranstransferase[Pseudomonas aeruginosa PAO1 PAO1-UW]	32638	5.22
PA4047	GTP cyclohydrolase II[Pseudomonas aeruginosa PAO1 PAO1-UW]	23678	6.18
PA4048	hypothetical protein[Pseudomonas aeruginosa PAO1 PAO1-UW]	23982	9.16
PA4052	NusB protein[Pseudomonas aeruginosa PAO1 PAO1-UW]	19295	8.03
PA4053	6,7-dimethyl-8-ribityllumazine synthase[Pseudomonas aeruginosa PAO1 PAO1-UW]	17602	5.69
PA4054	GTP cyclohydrolase II / 3,4-dihydroxy-2-butanone 4-phosphate synthase[Pseudomonas aeruginosa PAO1 PAO1-UW]	41130	5.23
PA4061	probable thioredoxin[Pseudomonas aeruginosa PAO1 PAO1-UW]	33916	4.63
PA4063	hypothetical protein[Pseudomonas aeruginosa PAO1 PAO1-UW]	23475	5.9
PA4090	hypothetical protein[Pseudomonas aeruginosa PAO1 PAO1-UW]	11520	5.34
PA4115	conserved hypothetical protein[Pseudomonas aeruginosa PAO1 PAO1-UW]	54066	6.63
PA4135	probable transcriptional regulator[Pseudomonas aeruginosa PAO1 PAO1-UW]	17769	9.93
PA4142	probable secretion protein[Pseudomonas aeruginosa PAO1 PAO1-UW]	47790	8.93
PA4155	hypothetical protein[Pseudomonas aeruginosa PAO1 PAO1-UW]	49130	5.65
PA4163	hypothetical protein[Pseudomonas aeruginosa PAO1 PAO1-UW]	62324	4.93
PA4175	protease IV[Pseudomonas aeruginosa PAO1 PAO1-UW]	50378	6.45
PA4176	peptidyl-prolyl cis-trans isomerase C2[Pseudomonas aeruginosa PAO1 PAO1-UW]	10625	5.87
PA4224	pyochelin biosynthetic protein PchG[Pseudomonas aeruginosa PAO1 PAO1-UW]	38047	5.14
PA4232	single-stranded DNA-binding protein[Pseudomonas aeruginosa PAO1 PAO1-UW]	19411	5.46
PA4234	excinuclease ABC subunit A[Pseudomonas aeruginosa PAO1 PAO1-UW]	111763	6.2
PA4235	bacterioferritin[Pseudomonas aeruginosa PAO1 PAO1-UW]	18840	5.01
PA4237	50S ribosomal protein L17[Pseudomonas aeruginosa PAO1 PAO1-UW]	16126	10.45
PA4238	DNA-directed RNA polymerase alpha chain[Pseudomonas aeruginosa PAO1 PAO1-UW]	39313	4.88
PA4239	30S ribosomal protein S4[Pseudomonas aeruginosa PAO1 PAO1-UW]	25897	9.94
PA4240	30S ribosomal protein S11[Pseudomonas aeruginosa PAO1 PAO1-UW]	15442	10.83
PA4241	30S ribosomal protein S13[Pseudomonas aeruginosa PAO1 PAO1-UW]	14790	10.94
PA4242	50S ribosomal protein L36[Pseudomonas aeruginosa PAO1 PAO1-UW]	5434	11.33
PA4244	50S ribosomal protein L15[Pseudomonas aeruginosa PAO1 PAO1-UW]	17039	10.96
PA4245	50S ribosomal protein L30[Pseudomonas aeruginosa PAO1 PAO1-UW]	7384	10.12
PA4246	30S ribosomal protein S5[Pseudomonas aeruginosa PAO1 PAO1-UW]	19822	9.95
PA4247	50S ribosomal protein L18[Pseudomonas aeruginosa PAO1 PAO1-UW]	14429	10.23
PA4248	50S ribosomal protein L6[Pseudomonas aeruginosa PAO1 PAO1-UW]	21681	9.87
PA4249	30S ribosomal protein S8[Pseudomonas aeruginosa PAO1 PAO1-UW]	16081	9.59
PA4250	30S ribosomal protein S14[Pseudomonas aeruginosa PAO1 PAO1-UW]	13333	11.35
PA4251	50S ribosomal protein L5[Pseudomonas aeruginosa PAO1 PAO1-UW]	22829	9.69
PA4252	50S ribosomal protein L24[Pseudomonas aeruginosa PAO1 PAO1-UW]	13769	10.17
PA4253	50S ribosomal protein L14[Pseudomonas aeruginosa PAO1 PAO1-UW]	15034	10.76
PA4254	30S ribosomal protein S17[Pseudomonas aeruginosa PAO1 PAO1-UW]	11567	9.93
PA4255	50S ribosomal protein L29[Pseudomonas aeruginosa PAO1 PAO1-UW]	8206	10.27
PA4256	50S ribosomal protein L16[Pseudomonas aeruginosa PAO1 PAO1-UW]	17697	11.2
PA4257	30S ribosomal protein S3[Pseudomonas aeruginosa PAO1 PAO1-UW]	28704	10.14
PA4258	50S ribosomal protein L22[Pseudomonas aeruginosa PAO1 PAO1-UW]	14111	10.12
PA4259	30S ribosomal protein S19[Pseudomonas aeruginosa PAO1 PAO1-UW]	12048	10.62
PA4260	50S ribosomal protein L2[Pseudomonas aeruginosa PAO1 PAO1-UW]	32823	11.23
PA4261	50S ribosomal protein L23[Pseudomonas aeruginosa PAO1 PAO1-UW]	13105	10.05
PA4262	50S ribosomal protein L4[Pseudomonas aeruginosa PAO1 PAO1-UW]	24076	9.9
PA4263	50S ribosomal protein L3[Pseudomonas aeruginosa PAO1 PAO1-UW]	24543	9.89
PA4264	30S ribosomal protein S10[Pseudomonas aeruginosa PAO1 PAO1-UW]	12912	9.77
PA4265	elongation factor Tu[Pseudomonas aeruginosa PAO1 PAO1-UW]	46900	5.23
PA4266	elongation factor G[Pseudomonas aeruginosa PAO1 PAO1-UW]	84752	5.06
PA4267	30S ribosomal protein S7[Pseudomonas aeruginosa PAO1 PAO1-UW]	19943	10.24
PA4268	30S ribosomal protein S12[Pseudomonas aeruginosa PAO1 PAO1-UW]	15802	11.01
PA4269	DNA-directed RNA polymerase beta chain[Pseudomonas aeruginosa PAO1 PAO1-UW]	167646	6.67
PA4270	DNA-directed RNA polymerase beta chain[Pseudomonas aeruginosa PAO1 PAO1-UW]	162732	5.61
PA4271	50S ribosomal protein L7 / L12[Pseudomonas aeruginosa PAO1 PAO1-UW]	14489	4.71
PA4272	50S ribosomal protein L10[Pseudomonas aeruginosa PAO1 PAO1-UW]	19609	8.87
PA4273	50S ribosomal protein L1[Pseudomonas aeruginosa PAO1 PAO1-UW]	27533	9.59
PA4274	50S ribosomal protein L11[Pseudomonas aeruginosa PAO1 PAO1-UW]	16817	9.76
PA4275	transcription antitermination protein NusG[Pseudomonas aeruginosa PAO1 PAO1-UW]	22135	5.76
PA4314	formyltetrahydrofolate deformylase[Pseudomonas aeruginosa PAO1 PAO1-UW]	34539	6.04
PA4315	transcriptional regulator MvaT, P16 subunit[Pseudomonas aeruginosa PAO1 PAO1-UW]	17054	9.47
PA4322	conserved hypothetical protein[Pseudomonas aeruginosa PAO1 PAO1-UW]	38218	5.91
PA4329	pyruvate kinase II[Pseudomonas aeruginosa PAO1 PAO1-UW]	56341	6.21
PA4333	probable fumarase[Pseudomonas aeruginosa PAO1 PAO1-UW]	59425	5.31
PA4336	conserved hypothetical protein[Pseudomonas aeruginosa PAO1 PAO1-UW]	22028	5.66
PA4337	hypothetical protein[Pseudomonas aeruginosa PAO1 PAO1-UW]	22759	5.08
PA4356	xenobiotic reductase[Pseudomonas aeruginosa PAO1 PAO1-UW]	39162	5.11
PA4366	superoxide dismutase[Pseudomonas aeruginosa PAO1 PAO1-UW]	23159	5.27
PA4370	Insulin-cleaving metalloproteinase outer membrane protein precursor[Pseudomonas aeruginosa PAO1 PAO1-UW]	52141	4.68
PA4379	conserved hypothetical protein[Pseudomonas aeruginosa PAO1 PAO1-UW]	28079	9.34
PA4385	GroEL protein[Pseudomonas aeruginosa PAO1 PAO1-UW]	63292	5.04
PA4386	GroES protein[Pseudomonas aeruginosa PAO1 PAO1-UW]	11269	5.2
PA4388	hypothetical protein[Pseudomonas aeruginosa PAO1 PAO1-UW]	27824	5.94
PA4389	probable short-chain dehydrogenase[Pseudomonas aeruginosa PAO1 PAO1-UW]	29192	6.75
PA4395	conserved hypothetical protein[Pseudomonas aeruginosa PAO1 PAO1-UW]	21007	7.71
PA4402	glutamate N-acetyltransferase[Pseudomonas aeruginosa PAO1 PAO1-UW]	44410	5.39
PA4403	secretion protein SecA[Pseudomonas aeruginosa PAO1 PAO1-UW]	111467	5.43
PA4406	UDP-3-O-acyl-N-acetylglucosamine deacetylase[Pseudomonas aeruginosa PAO1 PAO1-UW]	35910	5.21
PA4407	cell division protein FtsZ[Pseudomonas aeruginosa PAO1 PAO1-UW]	43590	4.93
PA4410	D-alanine--D-alanine ligase[Pseudomonas aeruginosa PAO1 PAO1-UW]	36301	4.9
PA4411	UDP-N-acetylmuramate--alanine ligase[Pseudomonas aeruginosa PAO1 PAO1-UW]	53974	5.8
PA4414	UDP-N-acetylmuramoylalanine--D-glutamate ligase[Pseudomonas aeruginosa PAO1 PAO1-UW]	50966	5.62
PA4416	UDP-N-acetylmuramoylalanyl-D-glutamyl-2, 6-diaminopimelate--D-alanyl-D-alanyl ligase[Pseudomonas aeruginosa PAO1 PAO1-UW]	49348	6.09
PA4417	UDP-N-acetylmuramoylalanyl-D-glutamate-2, 6-diaminopimelate ligase[Pseudomonas aeruginosa PAO1 PAO1-UW]	53335	5.24
PA4420	conserved hypothetical protein[Pseudomonas aeruginosa PAO1 PAO1-UW]	36971	7.01
PA4427	stringent starvation protein B[Pseudomonas aeruginosa PAO1 PAO1-UW]	15162	4.57
PA4431	probable iron-sulfur protein[Pseudomonas aeruginosa PAO1 PAO1-UW]	22728	6.07
PA4432	30S ribosomal protein S9[Pseudomonas aeruginosa PAO1 PAO1-UW]	16047	11.22
PA4433	50S ribosomal protein L13[Pseudomonas aeruginosa PAO1 PAO1-UW]	18324	9.84
PA4434	probable oxidoreductase[Pseudomonas aeruginosa PAO1 PAO1-UW]	39767	5.62
PA4438	conserved hypothetical protein[Pseudomonas aeruginosa PAO1 PAO1-UW]	45321	5.84
PA4439	tryptophanyl-tRNA synthetase[Pseudomonas aeruginosa PAO1 PAO1-UW]	51761	5.7
PA4440	hypothetical protein[Pseudomonas aeruginosa PAO1 PAO1-UW]	23062	5.79
PA4442	ATP sulfurylase GTP-binding subunit/APS kinase[Pseudomonas aeruginosa PAO1 PAO1-UW]	73733	5.55
PA4443	ATP sulfurylase small subunit[Pseudomonas aeruginosa PAO1 PAO1-UW]	38816	6.58
PA4445	conserved hypothetical protein[Pseudomonas aeruginosa PAO1 PAO1-UW]	28247	5.33
PA4447	histidinol-phosphate aminotransferase[Pseudomonas aeruginosa PAO1 PAO1-UW]	40498	5.69
PA4448	histidinol dehydrogenase[Pseudomonas aeruginosa PAO1 PAO1-UW]	48677	5.07
PA4449	ATP-phosphoribosyltransferase[Pseudomonas aeruginosa PAO1 PAO1-UW]	24750	8.97
PA4450	UDP-N-acetylglucosamine 1-carboxyvinyltransferase[Pseudomonas aeruginosa PAO1 PAO1-UW]	47395	5.52
PA4451	conserved hypothetical protein[Pseudomonas aeruginosa PAO1 PAO1-UW]	9564	5.2
PA4453	conserved hypothetical protein[Pseudomonas aeruginosa PAO1 PAO1-UW]	26483	9.13
PA4458	conserved hypothetical protein[Pseudomonas aeruginosa PAO1 PAO1-UW]	20089	5.52
PA4460	conserved hypothetical protein[Pseudomonas aeruginosa PAO1 PAO1-UW]	21132	9.07
PA4461	probable ATP-binding component of ABC transporter[Pseudomonas aeruginosa PAO1 PAO1-UW]	28255	6.2
PA4464	nitrogen regulatory IIA protein[Pseudomonas aeruginosa PAO1 PAO1-UW]	17388	4.89
PA4466	probable phosphoryl carrier protein[Pseudomonas aeruginosa PAO1 PAO1-UW]	10508	5.56
PA4472	PmbA protein[Pseudomonas aeruginosa PAO1 PAO1-UW]	49262	5.49
PA4473	hypothetical protein[Pseudomonas aeruginosa PAO1 PAO1-UW]	25088	8.99
PA4474	conserved hypothetical protein[Pseudomonas aeruginosa PAO1 PAO1-UW]	52725	5.22
PA4481	rod shape-determining protein MreB[Pseudomonas aeruginosa PAO1 PAO1-UW]	38866	5.33
PA4483	Glu-tRNA(Gln) amidotransferase subunit A[Pseudomonas aeruginosa PAO1 PAO1-UW]	54752	5.52
PA4484	Glu-tRNA(Gln) amidotransferase subunit B[Pseudomonas aeruginosa PAO1 PAO1-UW]	58223	5.28
PA4495	hypothetical protein[Pseudomonas aeruginosa PAO1 PAO1-UW]	27071	5.79
PA4496	probable binding protein component of ABC transporter[Pseudomonas aeruginosa PAO1 PAO1-UW]	66852	7.12
PA4498	probable metallopeptidase[Pseudomonas aeruginosa PAO1 PAO1-UW]	45527	5.79
PA4500	probable binding protein component of ABC transporter[Pseudomonas aeruginosa PAO1 PAO1-UW]	65729	8.09
PA4502	probable binding protein component of ABC transporter[Pseudomonas aeruginosa PAO1 PAO1-UW]	62552	6.16
PA4519	ornithine decarboxylase[Pseudomonas aeruginosa PAO1 PAO1-UW]	47705	4.95
PA4524	nicotinate-nucleotide pyrophosphorylase[Pseudomonas aeruginosa PAO1 PAO1-UW]	31968	5.26
PA4533	hypothetical protein[Pseudomonas aeruginosa PAO1 PAO1-UW]	18755	9.01
PA4539	hypothetical protein[Pseudomonas aeruginosa PAO1 PAO1-UW]	42189	8.97
PA4542	ClpB protein[Pseudomonas aeruginosa PAO1 PAO1-UW]	102532	5.34
PA4544	pseudouridine synthase[Pseudomonas aeruginosa PAO1 PAO1-UW]	37044	6.79
PA4545	competence protein ComL[Pseudomonas aeruginosa PAO1 PAO1-UW]	41231	4.98
PA4558	probable peptidyl-prolyl cis-trans isomerase, FkbP-type[Pseudomonas aeruginosa PAO1 PAO1-UW]	17271	4.51
PA4560	isoleucyl-tRNA synthetase[Pseudomonas aeruginosa PAO1 PAO1-UW]	112573	5.76
PA4561	riboflavin kinase/FAD synthase[Pseudomonas aeruginosa PAO1 PAO1-UW]	35558	9.14
PA4563	30S ribosomal protein S20[Pseudomonas aeruginosa PAO1 PAO1-UW]	11897	11.14
PA4564	conserved hypothetical protein[Pseudomonas aeruginosa PAO1 PAO1-UW]	18391	8.95
PA4566	GTP-binding protein Obg[Pseudomonas aeruginosa PAO1 PAO1-UW]	47096	4.8
PA4567	50S ribosomal protein L27[Pseudomonas aeruginosa PAO1 PAO1-UW]	10714	10.67
PA4568	50S ribosomal protein L21[Pseudomonas aeruginosa PAO1 PAO1-UW]	13376	9.85
PA4569	octaprenyl-diphosphate synthase[Pseudomonas aeruginosa PAO1 PAO1-UW]	36455	4.86
PA4572	peptidyl-prolyl cis-trans isomerase FklB[Pseudomonas aeruginosa PAO1 PAO1-UW]	22503	4.78
PA4576	probable ATP-dependent protease[Pseudomonas aeruginosa PAO1 PAO1-UW]	95441	4.95
PA4595	probable ATP-binding component of ABC transporter[Pseudomonas aeruginosa PAO1 PAO1-UW]	66354	5.48
PA4602	serine hydroxymethyltransferase[Pseudomonas aeruginosa PAO1 PAO1-UW]	48529	5.7
PA4612	conserved hypothetical protein[Pseudomonas aeruginosa PAO1 PAO1-UW]	20161	5.65
PA4613	catalase[Pseudomonas aeruginosa PAO1 PAO1-UW]	60987	7.85
PA4615	probable oxidoreductase[Pseudomonas aeruginosa PAO1 PAO1-UW]	30460	5.4
PA4616	probable c4-dicarboxylate-binding protein[Pseudomonas aeruginosa PAO1 PAO1-UW]	40827	8.79
PA4618	hypothetical protein[Pseudomonas aeruginosa PAO1 PAO1-UW]	36092	5.51
PA4624	cyclic diguanylate-regulated TPS partner B, CdrB[Pseudomonas aeruginosa PAO1 PAO1-UW]	66212	5.57
PA4625	cyclic diguanylate-regulated TPS partner A, CdrA[Pseudomonas aeruginosa PAO1 PAO1-UW]	231245	4.94
PA4632	hypothetical protein[Pseudomonas aeruginosa PAO1 PAO1-UW]	31106	6.97
PA4640	malate:quinone oxidoreductase[Pseudomonas aeruginosa PAO1 PAO1-UW]	59826	6.49
PA4642	hypothetical protein[Pseudomonas aeruginosa PAO1 PAO1-UW]	12091	5.12
PA4643	hypothetical protein[Pseudomonas aeruginosa PAO1 PAO1-UW]	18914	9.23
PA4644	hypothetical protein[Pseudomonas aeruginosa PAO1 PAO1-UW]	17957	5.59
PA4645	probable purine/pyrimidine phosphoribosyl transferase[Pseudomonas aeruginosa PAO1 PAO1-UW]	22251	5.5
PA4646	uracil phosphoribosyltransferase[Pseudomonas aeruginosa PAO1 PAO1-UW]	25373	6.45
PA4655	ferrochelatase[Pseudomonas aeruginosa PAO1 PAO1-UW]	40074	6.38
PA4657	hypothetical protein[Pseudomonas aeruginosa PAO1 PAO1-UW]	37366	6.35
PA4665	peptide chain release factor 1[Pseudomonas aeruginosa PAO1 PAO1-UW]	42270	5.1
PA4668	probable lipoprotein localization protein LolB[Pseudomonas aeruginosa PAO1 PAO1-UW]	24069	6.92
PA4670	ribose-phosphate pyrophosphokinase[Pseudomonas aeruginosa PAO1 PAO1-UW]	35900	6.12
PA4671	probable ribosomal protein L25[Pseudomonas aeruginosa PAO1 PAO1-UW]	24012	5.81
PA4672	peptidyl-tRNA hydrolase[Pseudomonas aeruginosa PAO1 PAO1-UW]	21912	9.34
PA4673	conserved hypothetical protein[Pseudomonas aeruginosa PAO1 PAO1-UW]	44173	5.02
PA4675	probable TonB-dependent receptor[Pseudomonas aeruginosa PAO1 PAO1-UW]	85371	5.33
PA4676	probable carbonic anhydrase[Pseudomonas aeruginosa PAO1 PAO1-UW]	25539	5.67
PA4686	hypothetical protein[Pseudomonas aeruginosa PAO1 PAO1-UW]	112763	5.37
PA4687	ferric iron-binding periplasmic protein HitA[Pseudomonas aeruginosa PAO1 PAO1-UW]	39487	5.54
PA4694	ketol-acid reductoisomerase[Pseudomonas aeruginosa PAO1 PAO1-UW]	39992	5.57
PA4695	acetolactate synthase isozyme III small subunit[Pseudomonas aeruginosa PAO1 PAO1-UW]	19071	5.93
PA4696	acetolactate synthase large subunit[Pseudomonas aeruginosa PAO1 PAO1-UW]	67695	6.3
PA4701	conserved hypothetical protein[Pseudomonas aeruginosa PAO1 PAO1-UW]	61558	5.71
PA4708	Heme-transport protein, PhuT[Pseudomonas aeruginosa PAO1 PAO1-UW]	32604	6.86
PA4711	hypothetical protein[Pseudomonas aeruginosa PAO1 PAO1-UW]	13145	5.29
PA4715	probable aminotransferase[Pseudomonas aeruginosa PAO1 PAO1-UW]	48767	7.74
PA4717	conserved hypothetical protein[Pseudomonas aeruginosa PAO1 PAO1-UW]	33033	5.87
PA4723	suppressor protein DksA[Pseudomonas aeruginosa PAO1 PAO1-UW]	19103	5.04
PA4726	two-component response regulator CbrB[Pseudomonas aeruginosa PAO1 PAO1-UW]	55176	5.51
PA4727	poly(A) polymerase[Pseudomonas aeruginosa PAO1 PAO1-UW]	55810	9.91
PA4728	2-amino-4-hydroxy-6-hydroxymethyldihydropteridine pyrophosphokinase[Pseudomonas aeruginosa PAO1 PAO1-UW]	18337	4.79
PA4729	3-methyl-2-oxobutanoate hydroxymethyltransferase[Pseudomonas aeruginosa PAO1 PAO1-UW]	29625	5.57
PA4730	pantoate--beta-alanine ligase[Pseudomonas aeruginosa PAO1 PAO1-UW]	32062	6.11
PA4732	glucose-6-phosphate isomerase[Pseudomonas aeruginosa PAO1 PAO1-UW]	64827	6.1
PA4736	hypothetical protein[Pseudomonas aeruginosa PAO1 PAO1-UW]	12142	8.52
PA4739	conserved hypothetical protein[Pseudomonas aeruginosa PAO1 PAO1-UW]	13771	8.93
PA4740	polyribonucleotide nucleotidyltransferase[Pseudomonas aeruginosa PAO1 PAO1-UW]	81322	5.07
PA4741	30S ribosomal protein S15[Pseudomonas aeruginosa PAO1 PAO1-UW]	11406	10.06
PA4742	tRNA pseudouridine 55 synthase[Pseudomonas aeruginosa PAO1 PAO1-UW]	35271	6.43
PA4743	ribosome-binding factor A[Pseudomonas aeruginosa PAO1 PAO1-UW]	15547	6.08
PA4744	translation initiation factor IF-2[Pseudomonas aeruginosa PAO1 PAO1-UW]	99739	5.83
PA4745	N utilization substance protein A[Pseudomonas aeruginosa PAO1 PAO1-UW]	57986	4.55
PA4746	conserved hypothetical protein[Pseudomonas aeruginosa PAO1 PAO1-UW]	17941	4.61
PA4748	triosephosphate isomerase[Pseudomonas aeruginosa PAO1 PAO1-UW]	26988	5.44
PA4749	phosphoglucosamine mutase[Pseudomonas aeruginosa PAO1 PAO1-UW]	50728	5.69
PA4750	dihydropteroate synthase[Pseudomonas aeruginosa PAO1 PAO1-UW]	31329	5.43
PA4751	cell division protein FtsH[Pseudomonas aeruginosa PAO1 PAO1-UW]	74850	5.62
PA4753	conserved hypothetical protein[Pseudomonas aeruginosa PAO1 PAO1-UW]	13281	9.41
PA4755	transcription elongation factor GreA[Pseudomonas aeruginosa PAO1 PAO1-UW]	18589	4.94
PA4756	carbamoylphosphate synthetase large subunit[Pseudomonas aeruginosa PAO1 PAO1-UW]	126672	5.05
PA4758	carbamoyl-phosphate synthase small chain[Pseudomonas aeruginosa PAO1 PAO1-UW]	42698	5.3
PA4759	dihydrodipicolinate reductase[Pseudomonas aeruginosa PAO1 PAO1-UW]	30030	5.75
PA4760	DnaJ protein[Pseudomonas aeruginosa PAO1 PAO1-UW]	44153	7.03
PA4761	DnaK protein[Pseudomonas aeruginosa PAO1 PAO1-UW]	76091	4.79
PA4762	heat shock protein GrpE[Pseudomonas aeruginosa PAO1 PAO1-UW]	21986	4.49
PA4763	DNA repair protein RecN[Pseudomonas aeruginosa PAO1 PAO1-UW]	63056	5.01
PA4764	ferric uptake regulation protein[Pseudomonas aeruginosa PAO1 PAO1-UW]	16712	5.62
PA4768	SmpB protein[Pseudomonas aeruginosa PAO1 PAO1-UW]	21283	9.77
PA4769	probable transcriptional regulator[Pseudomonas aeruginosa PAO1 PAO1-UW]	29874	6.02
PA4823	hypothetical protein[Pseudomonas aeruginosa PAO1 PAO1-UW]	8112	10.9
PA4839	arginine decarboxylase (ADC)[Pseudomonas aeruginosa PAO1 PAO1-UW]	74503	5.27
PA4844	probable chemotaxis transducer[Pseudomonas aeruginosa PAO1 PAO1-UW]	71363	5.17
PA4847	biotin carboxyl carrier protein (BCCP)[Pseudomonas aeruginosa PAO1 PAO1-UW]	17787	4.97
PA4848	biotin carboxylase[Pseudomonas aeruginosa PAO1 PAO1-UW]	52782	5.92
PA4850	ribosomal protein L11 methyltransferase[Pseudomonas aeruginosa PAO1 PAO1-UW]	32216	4.41
PA4854	phosphoribosylaminoimidazolecarboxamide formyltransferase[Pseudomonas aeruginosa PAO1 PAO1-UW]	62183	6.06
PA4855	phosphoribosylamine--glycine ligase[Pseudomonas aeruginosa PAO1 PAO1-UW]	48106	4.94
PA4872	hypothetical protein[Pseudomonas aeruginosa PAO1 PAO1-UW]	32540	5.42
PA4907	probable short-chain dehydrogenase[Pseudomonas aeruginosa PAO1 PAO1-UW]	28415	5.26
PA4913	probable binding protein component of ABC transporter[Pseudomonas aeruginosa PAO1 PAO1-UW]	44090	6.2
PA4916	hypothetical protein[Pseudomonas aeruginosa PAO1 PAO1-UW]	26398	6.08
PA4920	NH3-dependent NAD synthetase[Pseudomonas aeruginosa PAO1 PAO1-UW]	31500	5.42
PA4922	azurin precursor[Pseudomonas aeruginosa PAO1 PAO1-UW]	18009	6.39
PA4923	conserved hypothetical protein[Pseudomonas aeruginosa PAO1 PAO1-UW]	21524	5.32
PA4930	biosynthetic alanine racemase[Pseudomonas aeruginosa PAO1 PAO1-UW]	39427	5.78
PA4931	replicative DNA helicase[Pseudomonas aeruginosa PAO1 PAO1-UW]	54774	4.98
PA4932	50S ribosomal protein L9[Pseudomonas aeruginosa PAO1 PAO1-UW]	17107	5.47
PA4934	30S ribosomal protein S18[Pseudomonas aeruginosa PAO1 PAO1-UW]	10211	10.48
PA4935	30S ribosomal protein S6[Pseudomonas aeruginosa PAO1 PAO1-UW]	17065	4.87
PA4936	probable rRNA methylase[Pseudomonas aeruginosa PAO1 PAO1-UW]	28833	6.67
PA4937	exoribonuclease RNase R[Pseudomonas aeruginosa PAO1 PAO1-UW]	108434	9.04
PA4938	adenylosuccinate synthetase[Pseudomonas aeruginosa PAO1 PAO1-UW]	50185	5.7
PA4939	conserved hypothetical protein[Pseudomonas aeruginosa PAO1 PAO1-UW]	43234	5.03
PA4944	Hfq[Pseudomonas aeruginosa PAO1 PAO1-UW]	9962	9.52
PA4947	N-acetylmuramoyl-L-alanine amidase[Pseudomonas aeruginosa PAO1 PAO1-UW]	53149	9.8
PA4951	oligoribonuclease[Pseudomonas aeruginosa PAO1 PAO1-UW]	21770	5.48
PA4956	thiosulfate:cyanide sulfurtransferase[Pseudomonas aeruginosa PAO1 PAO1-UW]	30572	5.3
PA4960	probable phosphoserine phosphatase[Pseudomonas aeruginosa PAO1 PAO1-UW]	49240	5.14
PA4964	topoisomerase IV subunit A[Pseudomonas aeruginosa PAO1 PAO1-UW]	89019	5.76
PA4971	adenosine diphosphate sugar pyrophosphatase[Pseudomonas aeruginosa PAO1 PAO1-UW]	23879	4.95
PA4992	hypothetical protein[Pseudomonas aeruginosa PAO1 PAO1-UW]	30833	6
PA4996	LPS biosynthesis protein RfaE[Pseudomonas aeruginosa PAO1 PAO1-UW]	52860	5.88
PA5002	hypothetical protein[Pseudomonas aeruginosa PAO1 PAO1-UW]	54865	8.67
PA5005	probable carbamoyl transferase[Pseudomonas aeruginosa PAO1 PAO1-UW]	71849	6.48
PA5013	branched-chain amino acid transferase[Pseudomonas aeruginosa PAO1 PAO1-UW]	35838	5.83
PA5015	pyruvate dehydrogenase[Pseudomonas aeruginosa PAO1 PAO1-UW]	106550	5.56
PA5016	dihydrolipoamide acetyltransferase[Pseudomonas aeruginosa PAO1 PAO1-UW]	62930	5.23
PA5019	conserved hypothetical protein[Pseudomonas aeruginosa PAO1 PAO1-UW]	33061	5.72
PA5031	probable short chain dehydrogenase[Pseudomonas aeruginosa PAO1 PAO1-UW]	34693	10.49
PA5033	hypothetical protein[Pseudomonas aeruginosa PAO1 PAO1-UW]	36128	5.41
PA5034	uroporphyrinogen decarboxylase[Pseudomonas aeruginosa PAO1 PAO1-UW]	40779	5.93
PA5037	hypothetical protein[Pseudomonas aeruginosa PAO1 PAO1-UW]	60726	6.62
PA5038	3-dehydroquinate synthase[Pseudomonas aeruginosa PAO1 PAO1-UW]	41951	5.52
PA5046	malic enzyme[Pseudomonas aeruginosa PAO1 PAO1-UW]	49710	5.05
PA5049	50S ribosomal protein L31[Pseudomonas aeruginosa PAO1 PAO1-UW]	9298	8.93
PA5051	arginyl-tRNA synthetase[Pseudomonas aeruginosa PAO1 PAO1-UW]	69181	5.35
PA5053	heat shock protein HslV[Pseudomonas aeruginosa PAO1 PAO1-UW]	19955	6.23
PA5054	heat shock protein HslU[Pseudomonas aeruginosa PAO1 PAO1-UW]	54276	5.49
PA5055	hypothetical protein[Pseudomonas aeruginosa PAO1 PAO1-UW]	14798	5.23
PA5060	polyhydroxyalkanoate synthesis protein PhaF[Pseudomonas aeruginosa PAO1 PAO1-UW]	38773	10.31
PA5062	conserved hypothetical protein[Pseudomonas aeruginosa PAO1 PAO1-UW]	11287	7.9
PA5066	phosphoribosyl-AMP cyclohydrolase[Pseudomonas aeruginosa PAO1 PAO1-UW]	16512	5.67
PA5076	probable binding protein component of ABC transporter[Pseudomonas aeruginosa PAO1 PAO1-UW]	33366	6.85
PA5078	conserved hypothetical protein[Pseudomonas aeruginosa PAO1 PAO1-UW]	64883	6.54
PA5082	probable binding protein component of ABC transporter[Pseudomonas aeruginosa PAO1 PAO1-UW]	35964	7.7
PA5110	fructose-1,6-bisphosphatase[Pseudomonas aeruginosa PAO1 PAO1-UW]	39302	5.71
PA5117	regulatory protein TypA[Pseudomonas aeruginosa PAO1 PAO1-UW]	72141	5.22
PA5119	glutamine synthetase[Pseudomonas aeruginosa PAO1 PAO1-UW]	56995	5.14
PA5122	hypothetical protein[Pseudomonas aeruginosa PAO1 PAO1-UW]	19326	5.91
PA5128	secretion protein SecB[Pseudomonas aeruginosa PAO1 PAO1-UW]	18902	4.46
PA5129	glutaredoxin[Pseudomonas aeruginosa PAO1 PAO1-UW]	10235	6.7
PA5131	phosphoglycerate mutase[Pseudomonas aeruginosa PAO1 PAO1-UW]	58632	5.07
PA5134	probable carboxyl-terminal protease[Pseudomonas aeruginosa PAO1 PAO1-UW]	49783	5.52
PA5138	hypothetical protein[Pseudomonas aeruginosa PAO1 PAO1-UW]	30636	5.17
PA5139	hypothetical protein[Pseudomonas aeruginosa PAO1 PAO1-UW]	29317	5.72
PA5140	imidazoleglycerol-phosphate synthase, cyclase subunit[Pseudomonas aeruginosa PAO1 PAO1-UW]	29079	5.1
PA5141	phosphoribosylformimino-5-aminoimidazole carboxamide[Pseudomonas aeruginosa PAO1 PAO1-UW]	27736	4.95
PA5142	glutamine amidotransferase[Pseudomonas aeruginosa PAO1 PAO1-UW]	24509	5.87
PA5143	imidazoleglycerol-phosphate dehydratase[Pseudomonas aeruginosa PAO1 PAO1-UW]	23456	6.03
PA5148	conserved hypothetical protein[Pseudomonas aeruginosa PAO1 PAO1-UW]	11817	6.1
PA5153	amino acid (lysine/arginine/ornithine/histidine/octopine) ABC transporter periplasmic binding protein[Pseudomonas aeruginosa PAO1 PAO1-UW]	31815	5.13
PA5161	dTDP-D-glucose 4,6-dehydratase[Pseudomonas aeruginosa PAO1 PAO1-UW]	41385	5.63
PA5162	dTDP-4-dehydrorhamnose reductase[Pseudomonas aeruginosa PAO1 PAO1-UW]	34279	5.82
PA5163	glucose-1-phosphate thymidylyltransferase[Pseudomonas aeruginosa PAO1 PAO1-UW]	34500	5.22
PA5164	dTDP-4-dehydrorhamnose 3,5-epimerase[Pseudomonas aeruginosa PAO1 PAO1-UW]	22044	5.74
PA5167	DctP[Pseudomonas aeruginosa PAO1 PAO1-UW]	41829	8.37
PA5171	arginine deiminase[Pseudomonas aeruginosa PAO1 PAO1-UW]	49611	5.52
PA5172	ornithine carbamoyltransferase, catabolic[Pseudomonas aeruginosa PAO1 PAO1-UW]	41681	6.13
PA5173	carbamate kinase[Pseudomonas aeruginosa PAO1 PAO1-UW]	35889	5.25
PA5174	probable beta-ketoacyl synthase[Pseudomonas aeruginosa PAO1 PAO1-UW]	72698	5.75
PA5176	conserved hypothetical protein[Pseudomonas aeruginosa PAO1 PAO1-UW]	21880	4.81
PA5178	conserved hypothetical protein[Pseudomonas aeruginosa PAO1 PAO1-UW]	17613	5.45
PA5184	hypothetical protein[Pseudomonas aeruginosa PAO1 PAO1-UW]	21073	8.76
PA5190	probable nitroreductase[Pseudomonas aeruginosa PAO1 PAO1-UW]	23582	5.74
PA5192	phosphoenolpyruvate carboxykinase[Pseudomonas aeruginosa PAO1 PAO1-UW]	60100	5.27
PA5193	heat shock protein HSP33[Pseudomonas aeruginosa PAO1 PAO1-UW]	33902	4.73
PA5198	LD-carboxypeptidase[Pseudomonas aeruginosa PAO1 PAO1-UW]	34074	6.3
PA5200	AmgR[Pseudomonas aeruginosa PAO1 PAO1-UW]	29538	6.23
PA5201	conserved hypothetical protein[Pseudomonas aeruginosa PAO1 PAO1-UW]	92831	6.01
PA5203	glutamate--cysteine ligase[Pseudomonas aeruginosa PAO1 PAO1-UW]	61410	5.11
PA5204	N-acetylglutamate synthase[Pseudomonas aeruginosa PAO1 PAO1-UW]	49068	6.05
PA5209	hypothetical protein[Pseudomonas aeruginosa PAO1 PAO1-UW]	55986	8.9
PA5214	glycine cleavage system protein H1[Pseudomonas aeruginosa PAO1 PAO1-UW]	14498	4.09
PA5215	glycine-cleavage system protein T1[Pseudomonas aeruginosa PAO1 PAO1-UW]	40514	5.43
PA5217	probable binding protein component of ABC iron transporter[Pseudomonas aeruginosa PAO1 PAO1-UW]	39100	6.02
PA5224	aminopeptidase P[Pseudomonas aeruginosa PAO1 PAO1-UW]	52116	5.25
PA5225	hypothetical protein[Pseudomonas aeruginosa PAO1 PAO1-UW]	20060	4.3
PA5229	conserved hypothetical protein[Pseudomonas aeruginosa PAO1 PAO1-UW]	17915	6.73
PA5239	transcription termination factor Rho[Pseudomonas aeruginosa PAO1 PAO1-UW]	51887	6.4
PA5240	thioredoxin[Pseudomonas aeruginosa PAO1 PAO1-UW]	13441	4.7
PA5243	delta-aminolevulinic acid dehydratase[Pseudomonas aeruginosa PAO1 PAO1-UW]	38423	5.06
PA5245	conserved hypothetical protein[Pseudomonas aeruginosa PAO1 PAO1-UW]	25370	4.95
PA5252	probable ATP-binding component of ABC transporter[Pseudomonas aeruginosa PAO1 PAO1-UW]	75099	5.7
PA5260	porphobilinogen deaminase[Pseudomonas aeruginosa PAO1 PAO1-UW]	35101	5.39
PA5263	argininosuccinate lyase[Pseudomonas aeruginosa PAO1 PAO1-UW]	54288	5.5
PA5274	nucleoside diphosphate kinase regulator[Pseudomonas aeruginosa PAO1 PAO1-UW]	15163	4.46
PA5275	conserved hypothetical protein[Pseudomonas aeruginosa PAO1 PAO1-UW]	12542	4.19
PA5277	diaminopimelate decarboxylase[Pseudomonas aeruginosa PAO1 PAO1-UW]	47232	5.41
PA5278	diaminopimelate epimerase[Pseudomonas aeruginosa PAO1 PAO1-UW]	31926	7.16
PA5288	nitrogen regulatory protein P-II 2[Pseudomonas aeruginosa PAO1 PAO1-UW]	13864	5.41
PA5298	xanthine phosphoribosyltransferase[Pseudomonas aeruginosa PAO1 PAO1-UW]	22435	6.17
PA5300	cytochrome c5[Pseudomonas aeruginosa PAO1 PAO1-UW]	15599	6.7
PA5301	probable transcriptional regulator[Pseudomonas aeruginosa PAO1 PAO1-UW]	21373	5.42
PA5302	catabolic alanine racemase[Pseudomonas aeruginosa PAO1 PAO1-UW]	40463	6.38
PA5303	conserved hypothetical protein[Pseudomonas aeruginosa PAO1 PAO1-UW]	13633	4.74
PA5304	D-amino acid dehydrogenase, small subunit[Pseudomonas aeruginosa PAO1 PAO1-UW]	49744	6.97
PA5312	Aldehyde dehydrogenase[Pseudomonas aeruginosa PAO1 PAO1-UW]	58050	5.4
PA5314	hypothetical protein[Pseudomonas aeruginosa PAO1 PAO1-UW]	14533	6.06
PA5316	50S ribosomal protein L28[Pseudomonas aeruginosa PAO1 PAO1-UW]	10115	11.72
PA5317	probable binding protein component of ABC dipeptide transporter[Pseudomonas aeruginosa PAO1 PAO1-UW]	61631	6.47
PA5321	deoxyuridine 5~-triphosphate nucleotidohydrolase[Pseudomonas aeruginosa PAO1 PAO1-UW]	16533	5.35
PA5322	phosphomannomutase AlgC[Pseudomonas aeruginosa PAO1 PAO1-UW]	54188	5.17
PA5323	acetylglutamate kinase[Pseudomonas aeruginosa PAO1 PAO1-UW]	34613	6.32
PA5330	hypothetical protein[Pseudomonas aeruginosa PAO1 PAO1-UW]	23620	9.09
PA5331	orotate phosphoribosyltransferase[Pseudomonas aeruginosa PAO1 PAO1-UW]	24505	5.31
PA5332	catabolite repression control protein[Pseudomonas aeruginosa PAO1 PAO1-UW]	31451	5.33
PA5334	ribonuclease PH[Pseudomonas aeruginosa PAO1 PAO1-UW]	27171	5.84
PA5335	conserved hypothetical protein[Pseudomonas aeruginosa PAO1 PAO1-UW]	33320	5.72
PA5336	guanylate kinase[Pseudomonas aeruginosa PAO1 PAO1-UW]	23808	5.4
PA5339	conserved hypothetical protein[Pseudomonas aeruginosa PAO1 PAO1-UW]	14754	5.1
PA5343	hypothetical protein[Pseudomonas aeruginosa PAO1 PAO1-UW]	31232	5.81
PA5344	OxyR[Pseudomonas aeruginosa PAO1 PAO1-UW]	36331	6.27
PA5348	probable DNA-binding protein[Pseudomonas aeruginosa PAO1 PAO1-UW]	11130	10.49
PA5357	hypothetical protein[Pseudomonas aeruginosa PAO1 PAO1-UW]	19736	4.96
PA5363	hypothetical protein[Pseudomonas aeruginosa PAO1 PAO1-UW]	34419	10.06
PA5369	phosphate ABC transporter, periplasmic phosphate-binding protein, PstS[Pseudomonas aeruginosa PAO1 PAO1-UW]	38723	9.13
PA5378	hypothetical protein[Pseudomonas aeruginosa PAO1 PAO1-UW]	38048	6.77
PA5413	low specificity l-threonine aldolase[Pseudomonas aeruginosa PAO1 PAO1-UW]	40326	5.18
PA5422	hypothetical protein[Pseudomonas aeruginosa PAO1 PAO1-UW]	37421	5.28
PA5423	hypothetical protein[Pseudomonas aeruginosa PAO1 PAO1-UW]	21765	5.64
PA5425	phosphoribosylaminoimidazole carboxylase[Pseudomonas aeruginosa PAO1 PAO1-UW]	40575	5.37
PA5426	phosphoribosylaminoimidazole carboxylase, catalytic subunit[Pseudomonas aeruginosa PAO1 PAO1-UW]	18078	5.8
PA5429	aspartate ammonia-lyase[Pseudomonas aeruginosa PAO1 PAO1-UW]	53815	5.55
PA5435	probable transcarboxylase subunit[Pseudomonas aeruginosa PAO1 PAO1-UW]	71282	5.59
PA5436	probable biotin carboxylase subunit of a transcarboxylase[Pseudomonas aeruginosa PAO1 PAO1-UW]	54745	6.19
PA5441	hypothetical protein[Pseudomonas aeruginosa PAO1 PAO1-UW]	85399	4.9
PA5443	DNA helicase II[Pseudomonas aeruginosa PAO1 PAO1-UW]	84804	5.6
PA5445	probable coenzyme A transferase[Pseudomonas aeruginosa PAO1 PAO1-UW]	56519	5.87
PA5472	hypothetical protein[Pseudomonas aeruginosa PAO1 PAO1-UW]	30677	5.46
PA5483	two-component response regulator AlgB[Pseudomonas aeruginosa PAO1 PAO1-UW]	51684	5.35
PA5489	thiol:disulfide interchange protein DsbA[Pseudomonas aeruginosa PAO1 PAO1-UW]	26190	5.98
PA5490	cytochrome c4 precursor[Pseudomonas aeruginosa PAO1 PAO1-UW]	22779	7.04
PA5493	DNA polymerase I[Pseudomonas aeruginosa PAO1 PAO1-UW]	106307	5
PA5495	homoserine kinase[Pseudomonas aeruginosa PAO1 PAO1-UW]	35824	5.46
PA5498	probable adhesin[Pseudomonas aeruginosa PAO1 PAO1-UW]	35134	5.78
PA5505	probable TonB-dependent receptor[Pseudomonas aeruginosa PAO1 PAO1-UW]	32083	7.79
PA5507	hypothetical protein[Pseudomonas aeruginosa PAO1 PAO1-UW]	25198	5.97
PA5509	hypothetical protein[Pseudomonas aeruginosa PAO1 PAO1-UW]	25030	6.06
PA5518	probable potassium efflux transporter[Pseudomonas aeruginosa PAO1 PAO1-UW]	61388	5.75
PA5528	hypothetical protein[Pseudomonas aeruginosa PAO1 PAO1-UW]	31450	6.1
PA5534	hypothetical protein[Pseudomonas aeruginosa PAO1 PAO1-UW]	24247	4.98
PA5539	hypothetical protein[Pseudomonas aeruginosa PAO1 PAO1-UW]	33058	5.75
PA5545	conserved hypothetical protein[Pseudomonas aeruginosa PAO1 PAO1-UW]	36489	6.98
PA5549	glucosamine--fructose-6-phosphate aminotransferase[Pseudomonas aeruginosa PAO1 PAO1-UW]	69844	5.65
PA5552	glucosamine-1-phosphate acetyltransferase/N-acetylglucosamine-1-phosphate uridyltransferase[Pseudomonas aeruginosa PAO1 PAO1-UW]	51311	5.82
PA5554	ATP synthase beta chain[Pseudomonas aeruginosa PAO1 PAO1-UW]	52829	4.98
PA5555	ATP synthase gamma chain[Pseudomonas aeruginosa PAO1 PAO1-UW]	34409	7.7
PA5556	ATP synthase alpha chain[Pseudomonas aeruginosa PAO1 PAO1-UW]	59676	5.33
PA5557	ATP synthase delta chain[Pseudomonas aeruginosa PAO1 PAO1-UW]	21312	5.78
PA5562	chromosome partitioning protein Spo0J[Pseudomonas aeruginosa PAO1 PAO1-UW]	33823	9.39
PA5564	glucose inhibited division protein B[Pseudomonas aeruginosa PAO1 PAO1-UW]	25207	5.9
PA5565	glucose-inhibited division protein A[Pseudomonas aeruginosa PAO1 PAO1-UW]	72819	6.08
PA5567	conserved hypothetical protein[Pseudomonas aeruginosa PAO1 PAO1-UW]	50437	5.13
PA5569	ribonuclease P protein component[Pseudomonas aeruginosa PAO1 PAO1-UW]	16858	10.89
