# Supplementary material for: Quantitative proteomics unravels that the post-transcriptional regulator Crc modulates the generation of vesicles and secreted virulence determinants of Pseudomonas aeruginosa
Source: Data Brief. 2015 Jul 10;4:450–3. doi: 10.1016/j.dib.2015.07.002 (PMC4534582; doi:10.1016/j.dib.2015.07.002)
Supplement: Supplementary file 1 — Supplementary Material [file mmc1.zip › Table 2.xls]

## Sheet: Hoja1
Table 2. iTRAQ quantification of vesicle-free secretome proteins
UniProt_AC	Description	Acrc R2/WT R2	Log2 Acrc R2/WT R2	Ratio Acrc R4/WT R4	Log2 Acrc R4/ WT R4	Ratio WT R3/Acrc R3	Log2 WT R3/Acrc R3	Media	SD
PA0572	hypothetical protein[Pseudomonas aeruginosa PAO1 PAO1-UW]	0.13965	-2.84012	0.236808	-2.07821	0.246171	-2.02227	-2.31353	0.456892
PA2453	hypothetical protein[Pseudomonas aeruginosa PAO1 PAO1-UW]	0.391326	-1.35356	0.113945	-3.13358	0.263316	-1.92513	-2.13742	0.908805
PA0852	chitin-binding protein CbpD precursor[Pseudomonas aeruginosa PAO1 PAO1-UW]	0.330587	-1.5969	0.24059	-2.05535	0.189599	-2.39898	-2.01708	0.402407
PA4175	protease IV[Pseudomonas aeruginosa PAO1 PAO1-UW]	0.245054	-2.02883	0.278528	-1.8441	0.2333	-2.09974	-1.99089	0.131973
PA0026	phospholipase C, PlcB[Pseudomonas aeruginosa PAO1 PAO1-UW]	0.236765	-2.07847	0.38021	-1.39513	0.265533	-1.91304	-1.79555	0.356501
PA5033	hypothetical protein[Pseudomonas aeruginosa PAO1 PAO1-UW]	0.300198	-1.73601	0.319389	-1.64661	0.2699	-1.8895	-1.75738	0.122846
PA1148	exotoxin A precursor[Pseudomonas aeruginosa PAO1 PAO1-UW]	0.338799	-1.5615	0.353079	-1.50194	0.413915	-1.27259	-1.44534	0.152541
PA1086	flagellar hook-associated protein 1 FlgK[Pseudomonas aeruginosa PAO1 PAO1-UW]	0.335919	-1.57382	0.376215	-1.41037	0.416178	-1.26473	-1.4163	0.154629
PA2783	hypothetical protein[Pseudomonas aeruginosa PAO1 PAO1-UW]			0.386382	-1.3719			-1.3719
PA4922	azurin precursor[Pseudomonas aeruginosa PAO1 PAO1-UW]	0.575074	-0.798181	0.310022	-1.68956			-1.24387	0.630299
PA1087	flagellar hook-associated protein type 3 FlgL[Pseudomonas aeruginosa PAO1 PAO1-UW]	0.444334	-1.17028	0.404412	-1.3061	0.433758	-1.20504	-1.22714	0.0705551
PA1178	PhoP/Q and low Mg2+ inducible outer membrane protein H1 precursor[Pseudomonas aeruginosa PAO1 PAO1-UW]	0.526593	-0.92524	0.408024	-1.29327	0.464404	-1.10655	-1.10835	0.436831
PA3902	hypothetical protein[Pseudomonas aeruginosa PAO1 PAO1-UW]	0.493942	-1.01759	0.377917	-1.40386	0.575728	-0.79654	-1.07266	0.307383
PA0085	Hcp1[Pseudomonas aeruginosa PAO1 PAO1-UW]	0.433658	-1.20537	0.550725	-0.860597	0.454549	-1.13749	-1.06782	0.182641
PA0388	hypothetical protein[Pseudomonas aeruginosa PAO1 PAO1-UW]	0.466856	-1.09895	0.348285	-1.52166	0.757919	-0.399884	-1.00683	0.566534
PA4616	probable c4-dicarboxylate-binding protein[Pseudomonas aeruginosa PAO1 PAO1-UW]	0.525989	-0.926896					-0.926896
PA5332	catabolite repression control protein[Pseudomonas aeruginosa PAO1 PAO1-UW]	0.563235	-0.82819					-0.82819
PA2853	Outer membrane lipoprotein OprI precursor[Pseudomonas aeruginosa PAO1 PAO1-UW]			0.5379	-0.894589	0.606815	-0.720672	-0.807631	0.122978
PA5331	orotate phosphoribosyltransferase[Pseudomonas aeruginosa PAO1 PAO1-UW]	0.588773	-0.764217					-0.764217
PA4466	probable phosphoryl carrier protein[Pseudomonas aeruginosa PAO1 PAO1-UW]	0.596569	-0.74524					-0.74524
PA1456	two-component response regulator CheY[Pseudomonas aeruginosa PAO1 PAO1-UW]	0.602118	-0.731882					-0.731882
PA3227	peptidyl-prolyl cis-trans isomerase A[Pseudomonas aeruginosa PAO1 PAO1-UW]	0.643641	-0.635672	0.503118	-0.99103	0.709501	-0.495124	-0.707275	0.25559
PA0958	Basic amino acid, basic peptide and imipenem outer membrane porin OprD precursor[Pseudomonas aeruginosa PAO1 PAO1-UW]	0.938477	-0.0916066	0.36513	-1.45352	0.673148	-0.571005	-0.705376	0.690827
PA0004	DNA gyrase subunit B[Pseudomonas aeruginosa PAO1 PAO1-UW]					0.613692	-0.704413	-0.704413
PA2462	hypothetical protein[Pseudomonas aeruginosa PAO1 PAO1-UW]	0.603092	-0.729549	0.574611	-0.799342	0.669629	-0.578566	-0.702486	0.112849
PA1080	flagellar hook protein FlgE[Pseudomonas aeruginosa PAO1 PAO1-UW]	0.559179	-0.838618	0.542481	-0.882356	0.782285	-0.354234	-0.691736	0.293102
PA2755	ecotin precursor[Pseudomonas aeruginosa PAO1 PAO1-UW]	0.642241	-0.638813	0.668272	-0.581493	0.558964	-0.839172	-0.686493	0.135295
PA1081	flagellar basal-body rod protein FlgF[Pseudomonas aeruginosa PAO1 PAO1-UW]					0.627922	-0.671343	-0.671343
PA1079	flagellar basal-body rod modification protein FlgD[Pseudomonas aeruginosa PAO1 PAO1-UW]			0.633561	-0.658446	0.622605	-0.683611	-0.671028	0.0177945
PA4370	Insulin-cleaving metalloproteinase outer membrane protein precursor[Pseudomonas aeruginosa PAO1 PAO1-UW]			0.630424	-0.665605			-0.665605
PA1094	flagellar capping protein FliD[Pseudomonas aeruginosa PAO1 PAO1-UW]	0.553827	-0.852492	0.695633	-0.523602	0.658158	-0.603495	-0.659863	0.171537
PA3313	hypothetical protein[Pseudomonas aeruginosa PAO1 PAO1-UW]	0.612018	-0.708354	0.529715	-0.916712	0.79156	-0.33723	-0.654098	0.293526
PA1250	alkaline proteinase inhibitor AprI[Pseudomonas aeruginosa PAO1 PAO1-UW]	0.638931	-0.646268					-0.646268
PA3686	adenylate kinase[Pseudomonas aeruginosa PAO1 PAO1-UW]	0.565103	-0.823415	0.73486	-0.444458	0.637862	-0.648683	-0.638852	0.18967
PA5489	thiol:disulfide interchange protein DsbA[Pseudomonas aeruginosa PAO1 PAO1-UW]	0.575223	-0.797808	0.571286	-0.807714	0.852197	-0.230742	-0.612088	0.330292
PA3865	probable amino acid binding protein[Pseudomonas aeruginosa PAO1 PAO1-UW]	0.655068	-0.610283					-0.610283
PA5330	hypothetical protein[Pseudomonas aeruginosa PAO1 PAO1-UW]	0.657402	-0.605153					-0.605153
PA3866	pyocin protein[Pseudomonas aeruginosa PAO1 PAO1-UW]	0.686738	-0.542169	0.683095	-0.549841	0.608768	-0.716036	-0.602682	0.0982426
PA0972	TolB protein[Pseudomonas aeruginosa PAO1 PAO1-UW]	0.660644	-0.598055					-0.598055
PA1441	putative flagellar hook-length control protein FliK[Pseudomonas aeruginosa PAO1 PAO1-UW]	0.630238	-0.666032	0.675677	-0.565594	0.677676	-0.561332	-0.597653	0.0592564
PA0315	hypothetical protein[Pseudomonas aeruginosa PAO1 PAO1-UW]	0.694345	-0.526274	0.496448	-1.01028	0.849119	-0.235962	-0.59084	0.391179
PA0329	conserved hypothetical protein[Pseudomonas aeruginosa PAO1 PAO1-UW]	0.564297	-0.825475	0.818182	-0.289507	0.638741	-0.646697	-0.587226	0.272888
PA3785	conserved hypothetical protein[Pseudomonas aeruginosa PAO1 PAO1-UW]	0.575233	-0.797782	0.546576	-0.871507	0.968096	-0.0467775	-0.572022	0.456366
PA3266	cold acclimation protein B[Pseudomonas aeruginosa PAO1 PAO1-UW]	0.5598	-0.837016	0.835958	-0.258498	0.650529	-0.620314	-0.571943	0.292277
PA0857	morphogene protein BolA[Pseudomonas aeruginosa PAO1 PAO1-UW]	0.67451	-0.568089					-0.568089
PA3653	ribosome recycling factor[Pseudomonas aeruginosa PAO1 PAO1-UW]	0.569051	-0.81337	0.683645	-0.548681	0.789502	-0.340986	-0.567679	0.236765
PA5240	thioredoxin[Pseudomonas aeruginosa PAO1 PAO1-UW]	0.506573	-0.981157	0.755359	-0.404766	0.80584	-0.311434	-0.565786	0.362736
PA1288	probable outer membrane protein precursor[Pseudomonas aeruginosa PAO1 PAO1-UW]	0.833333	-0.263034	0.539704	-0.889759	0.687907	-0.539715	-0.564169	0.314077
PA1645	hypothetical protein[Pseudomonas aeruginosa PAO1 PAO1-UW]	0.680282	-0.555794					-0.555794
PA4645	probable purine/pyrimidine phosphoribosyl transferase[Pseudomonas aeruginosa PAO1 PAO1-UW]	0.693013	-0.529045	0.671945	-0.573585			-0.551315	0.0314947
PA0807	AmpDh3[Pseudomonas aeruginosa PAO1 PAO1-UW]	0.737978	-0.43835	0.545136	-0.875312	0.805038	-0.31287	-0.542178	0.295246
PA2851	translation elongation factor P[Pseudomonas aeruginosa PAO1 PAO1-UW]	0.584437	-0.774882	0.760224	-0.395503	0.736851	-0.440555	-0.53698	0.207257
PA5300	cytochrome c5[Pseudomonas aeruginosa PAO1 PAO1-UW]	0.731215	-0.451632	0.656471	-0.607196			-0.529414	0.110001
PA2856	acyl-CoA thioesterase I precursor[Pseudomonas aeruginosa PAO1 PAO1-UW]	0.617508	-0.695469			0.796155	-0.328878	-0.512174	0.259219
PA0041	probable hemagglutinin[Pseudomonas aeruginosa PAO1 PAO1-UW]	0.802138	-0.318078	0.723771	-0.466396	0.59868	-0.740143	-0.508206	0.214116
PA1639	hypothetical protein[Pseudomonas aeruginosa PAO1 PAO1-UW]	0.703984	-0.506386					-0.506386
PA4907	probable short-chain dehydrogenase[Pseudomonas aeruginosa PAO1 PAO1-UW]	0.841148	-0.249568	0.598239	-0.741206			-0.495387	0.347641
PA4951	oligoribonuclease[Pseudomonas aeruginosa PAO1 PAO1-UW]	0.766176	-0.384251	0.816487	-0.292498	0.573572	-0.801954	-0.492901	0.271551
PA1871	LasA protease precursor[Pseudomonas aeruginosa PAO1 PAO1-UW]			0.711105	-0.491865			-0.491865
PA0922	hypothetical protein[Pseudomonas aeruginosa PAO1 PAO1-UW]	0.713235	-0.48755					-0.48755
PA3987	leucyl-tRNA synthetase[Pseudomonas aeruginosa PAO1 PAO1-UW]	0.776179	-0.365539	0.762355	-0.391466	0.617391	-0.695743	-0.484249	0.183617
PA5139	hypothetical protein[Pseudomonas aeruginosa PAO1 PAO1-UW]	0.667576	-0.582995	0.71221	-0.489625	0.772586	-0.372232	-0.481617	0.105609
PA3713	spermidine dehydrogenase, SpdH[Pseudomonas aeruginosa PAO1 PAO1-UW]	0.716371	-0.481221					-0.481221
PA1579	hypothetical protein[Pseudomonas aeruginosa PAO1 PAO1-UW]	0.656467	-0.607205	0.656798	-0.606478	0.864795	-0.20957	-0.474418	0.229365
PA3005	beta-N-acetyl-D-glucosaminidase[Pseudomonas aeruginosa PAO1 PAO1-UW]	0.72113	-0.47167					-0.47167
PA5343	hypothetical protein[Pseudomonas aeruginosa PAO1 PAO1-UW]	0.722741	-0.468449					-0.468449
PA2575	hypothetical protein[Pseudomonas aeruginosa PAO1 PAO1-UW]	0.69356	-0.527907	0.772604	-0.372199	0.707261	-0.499686	-0.466598	0.0829604
PA3435	conserved hypothetical protein[Pseudomonas aeruginosa PAO1 PAO1-UW]	0.683879	-0.548188	0.757494	-0.400693	0.734664	-0.444844	-0.464575	0.075701
PA2616	thioredoxin reductase 1[Pseudomonas aeruginosa PAO1 PAO1-UW]	0.731226	-0.45161	0.809949	-0.304097	0.645192	-0.6322	-0.462636	0.164329
PA0020	hypothetical protein[Pseudomonas aeruginosa PAO1 PAO1-UW]	0.730341	-0.453358	0.753287	-0.408728	0.697376	-0.519992	-0.460693	0.0559937
PA4717	conserved hypothetical protein[Pseudomonas aeruginosa PAO1 PAO1-UW]	0.728431	-0.457135					-0.457135
PA3014	fatty-acid oxidation complex alpha-subunit[Pseudomonas aeruginosa PAO1 PAO1-UW]	0.790721	-0.338759	0.717647	-0.478654	0.686211	-0.543276	-0.453563	0.104542
PA4971	adenosine diphosphate sugar pyrophosphatase[Pseudomonas aeruginosa PAO1 PAO1-UW]	0.730882	-0.452289					-0.452289
PA2624	isocitrate dehydrogenase[Pseudomonas aeruginosa PAO1 PAO1-UW]	0.769663	-0.377702	0.762739	-0.390739	0.669798	-0.578202	-0.448881	0.112185
PA3700	lysyl-tRNA synthetase[Pseudomonas aeruginosa PAO1 PAO1-UW]	1.04184	0.0591281	0.52513	-0.929255	0.71963	-0.474672	-0.448266	0.49472
PA0261	hypothetical protein[Pseudomonas aeruginosa PAO1 PAO1-UW]	0.733737	-0.446666					-0.446666
PA0633	hypothetical protein[Pseudomonas aeruginosa PAO1 PAO1-UW]	0.682039	-0.552074	0.705966	-0.50233	0.827212	-0.273671	-0.442692	0.148475
PA3610	polyamine transport protein PotD[Pseudomonas aeruginosa PAO1 PAO1-UW]	0.793544	-0.333619	0.683473	-0.549043			-0.441331	0.152328
PA0888	arginine/ornithine binding protein AotJ[Pseudomonas aeruginosa PAO1 PAO1-UW]	0.685377	-0.54503	0.617874	-0.694614	0.945601	-0.0806959	-0.440113	0.320124
PA5336	guanylate kinase[Pseudomonas aeruginosa PAO1 PAO1-UW]	0.737152	-0.439966					-0.439966
PA4533	hypothetical protein[Pseudomonas aeruginosa PAO1 PAO1-UW]	0.737804	-0.438691					-0.438691
PA0644	hypothetical protein[Pseudomonas aeruginosa PAO1 PAO1-UW]	0.653884	-0.612894	0.802507	-0.317415	0.769792	-0.37746	-0.435923	0.156175
PA2614	periplasmic chaperone LolA[Pseudomonas aeruginosa PAO1 PAO1-UW]	0.715419	-0.483139	0.614997	-0.701349	0.918355	-0.122876	-0.435788	0.292129
PA1010	dihydrodipicolinate synthase[Pseudomonas aeruginosa PAO1 PAO1-UW]	0.904886	-0.144192			0.604306	-0.726648	-0.43542	0.411858
PA4356	xenobiotic reductase[Pseudomonas aeruginosa PAO1 PAO1-UW]	0.651786	-0.61753	0.9033	-0.146723	0.690822	-0.533615	-0.432623	0.251126
PA3169	5-methylthioribose-1-phosphate isomerase MtnA[Pseudomonas aeruginosa PAO1 PAO1-UW]	0.74126	-0.431949					-0.431949
PA4453	conserved hypothetical protein[Pseudomonas aeruginosa PAO1 PAO1-UW]	1.03207	0.0455388	0.383612	-1.38228	1.03074	0.0436769	-0.431021	0.823814
PA3529	alkylhydroperoxide reductase C[Pseudomonas aeruginosa PAO1 PAO1-UW]	0.666667	-0.584963	0.72186	-0.470209	0.849935	-0.234576	-0.429916	0.178635
PA1092	flagellin type B[Pseudomonas aeruginosa PAO1 PAO1-UW]	0.617312	-0.695928	0.706152	-0.50195	0.95463	-0.0669862	-0.421621	0.322074
PA2979	3-deoxy-manno-octulosonate cytidylyltransferase[Pseudomonas aeruginosa PAO1 PAO1-UW]	0.747352	-0.420139					-0.420139
PA4755	transcription elongation factor GreA[Pseudomonas aeruginosa PAO1 PAO1-UW]	0.563526	-0.827445	0.862978	-0.212604	0.86616	-0.207294	-0.415781	0.356521
PA5184	hypothetical protein[Pseudomonas aeruginosa PAO1 PAO1-UW]	0.809793	-0.304374	0.695238	-0.524421			-0.414398	0.155596
PA0638	probable bacteriophage protein[Pseudomonas aeruginosa PAO1 PAO1-UW]	0.766071	-0.38445	0.649066	-0.623563	0.855884	-0.224512	-0.410842	0.20083
PA3134	glutamyl-tRNA synthetase[Pseudomonas aeruginosa PAO1 PAO1-UW]	0.75399	-0.407382	0.809733	-0.304482	0.698602	-0.517458	-0.409774	0.106508
PA2828	probable aminotransferase[Pseudomonas aeruginosa PAO1 PAO1-UW]	0.753495	-0.408329					-0.408329
PA0641	probable bacteriophage protein[Pseudomonas aeruginosa PAO1 PAO1-UW]	0.950864	-0.0726893	0.678601	-0.559365	0.663814	-0.59115	-0.407735	0.290593
PA3117	aspartate semialdehyde dehydrogenase[Pseudomonas aeruginosa PAO1 PAO1-UW]	0.766787	-0.383103			0.745407	-0.4239	-0.403501	0.0288481
PA3818	extragenic suppressor protein SuhB[Pseudomonas aeruginosa PAO1 PAO1-UW]	0.744702	-0.425264	0.769321	-0.378343			-0.401803	0.0331785
PA5472	hypothetical protein[Pseudomonas aeruginosa PAO1 PAO1-UW]	0.753719	-0.407902	0.737977	-0.438353	0.784625	-0.349925	-0.398727	0.0449223
PA5498	probable adhesin[Pseudomonas aeruginosa PAO1 PAO1-UW]	0.760006	-0.395917					-0.395917
PA2464	hypothetical protein[Pseudomonas aeruginosa PAO1 PAO1-UW]			0.762771	-0.390678			-0.390678
PA0654	S-adenosylmethionine decarboxylase proenzyme[Pseudomonas aeruginosa PAO1 PAO1-UW]	0.805117	-0.31273	0.724842	-0.464261			-0.388496	0.107148
PA4472	PmbA protein[Pseudomonas aeruginosa PAO1 PAO1-UW]	0.795502	-0.330062	0.73494	-0.444302			-0.387182	0.0807799
PA0578	conserved hypothetical protein[Pseudomonas aeruginosa PAO1 PAO1-UW]	0.649934	-0.621635	0.901208	-0.150068			-0.385851	0.333449
PA0629	conserved hypothetical protein[Pseudomonas aeruginosa PAO1 PAO1-UW]	0.641869	-0.639649	0.710431	-0.493234	0.987678	-0.0178878	-0.38359	0.325059
PA2634	isocitrate lyase AceA[Pseudomonas aeruginosa PAO1 PAO1-UW]	0.866947	-0.205984	0.797653	-0.326167	0.65245	-0.616061	-0.382738	0.21081
PA1610	beta-hydroxydecanoyl-ACP dehydrase[Pseudomonas aeruginosa PAO1 PAO1-UW]	0.797263	-0.326873	0.6701	-0.577553	0.853065	-0.229273	-0.377899	0.179659
PA1053	conserved hypothetical protein[Pseudomonas aeruginosa PAO1 PAO1-UW]			0.673336	-0.570602	0.882794	-0.179852	-0.375227	0.276302
PA5274	nucleoside diphosphate kinase regulator[Pseudomonas aeruginosa PAO1 PAO1-UW]	0.672214	-0.573008	0.770825	-0.375524	0.891532	-0.165641	-0.371391	0.203715
PA3013	fatty-acid oxidation complex beta-subunit[Pseudomonas aeruginosa PAO1 PAO1-UW]	0.779123	-0.360078	0.767863	-0.381079			-0.370579	0.0148504
PA1287	probable glutathione peroxidase[Pseudomonas aeruginosa PAO1 PAO1-UW]	0.774081	-0.369444					-0.369444
PA0833	hypothetical protein[Pseudomonas aeruginosa PAO1 PAO1-UW]	0.718093	-0.477757	0.840153	-0.251275	0.770825	-0.375524	-0.368186	0.113419
PA3566	conserved hypothetical protein[Pseudomonas aeruginosa PAO1 PAO1-UW]					0.775694	-0.36644	-0.36644
PA0403	transcriptional regulator PyrR[Pseudomonas aeruginosa PAO1 PAO1-UW]	0.776471	-0.364997					-0.364997
PA1748	probable enoyl-CoA hydratase/isomerase[Pseudomonas aeruginosa PAO1 PAO1-UW]					0.779503	-0.359373	-0.359373
PA4061	probable thioredoxin[Pseudomonas aeruginosa PAO1 PAO1-UW]	0.762183	-0.39179	0.863706	-0.211389	0.721964	-0.470002	-0.357727	0.132629
PA5495	homoserine kinase[Pseudomonas aeruginosa PAO1 PAO1-UW]	0.780803	-0.356969					-0.356969
PA2760	OprQ[Pseudomonas aeruginosa PAO1 PAO1-UW]			0.781425	-0.35582			-0.35582
PA1616	conserved hypothetical protein[Pseudomonas aeruginosa PAO1 PAO1-UW]	0.72613	-0.4617	0.785885	-0.34761	0.836667	-0.257275	-0.355528	0.102442
PA4385	GroEL protein[Pseudomonas aeruginosa PAO1 PAO1-UW]	0.877886	-0.187895	0.700027	-0.514517	0.786007	-0.347385	-0.349932	0.163326
PA0432	S-adenosyl-L-homocysteine hydrolase[Pseudomonas aeruginosa PAO1 PAO1-UW]	0.831266	-0.266618	0.585085	-0.773281	0.994719	-0.00763855	-0.349179	0.389441
PA3397	NADP+-dependent ferredoxin reductase[Pseudomonas aeruginosa PAO1 PAO1-UW]	0.641139	-0.641292	0.743034	-0.4285	1.02468	0.0351668	-0.344875	0.345896
PA1863	molybdate-binding periplasmic protein precursor ModA[Pseudomonas aeruginosa PAO1 PAO1-UW]	0.663217	-0.592448	0.555334	-0.848572	1.32804	0.409301	-0.343906	0.664749
PA4052	NusB protein[Pseudomonas aeruginosa PAO1 PAO1-UW]	0.765628	-0.385284	0.810968	-0.302283			-0.343784	0.0586908
PA5288	nitrogen regulatory protein P-II 2[Pseudomonas aeruginosa PAO1 PAO1-UW]	0.713185	-0.487653	0.828351	-0.271686	0.840903	-0.249988	-0.336442	0.131401
PA0291	Anaerobically-induced outer membrane porin OprE precursor[Pseudomonas aeruginosa PAO1 PAO1-UW]			0.792208	-0.336049			-0.336049
PA3901	Fe(III) dicitrate transport protein FecA[Pseudomonas aeruginosa PAO1 PAO1-UW]			0.793496	-0.333705			-0.333705
PA1677	conserved hypothetical protein[Pseudomonas aeruginosa PAO1 PAO1-UW]	0.833101	-0.263437	0.712674	-0.488686	0.844891	-0.243163	-0.331762	0.136278
PA3792	2-isopropylmalate synthase[Pseudomonas aeruginosa PAO1 PAO1-UW]	0.794608	-0.331685					-0.331685
PA1749	hypothetical protein[Pseudomonas aeruginosa PAO1 PAO1-UW]	0.563725	-0.826935	0.867991	-0.204248	1.02606	0.0371155	-0.331356	0.445829
PA0617	probable bacteriophage protein[Pseudomonas aeruginosa PAO1 PAO1-UW]	0.638544	-0.647143	0.609837	-0.713503	1.29733	0.375546	-0.328367	0.610509
PA3675	hypothetical protein[Pseudomonas aeruginosa PAO1 PAO1-UW]	0.782143	-0.354497	0.730239	-0.453559	0.888175	-0.171084	-0.32638	0.143321
PA5564	glucose inhibited division protein B[Pseudomonas aeruginosa PAO1 PAO1-UW]	0.797756	-0.32598					-0.32598
PA2971	conserved hypothetical protein[Pseudomonas aeruginosa PAO1 PAO1-UW]	0.798039	-0.325468					-0.325468
PA3029	molybdopterin biosynthetic protein B2[Pseudomonas aeruginosa PAO1 PAO1-UW]	0.800303	-0.321383					-0.321383
PA0623	probable bacteriophage protein[Pseudomonas aeruginosa PAO1 PAO1-UW]	0.579476	-0.787179	0.889029	-0.169698	0.998191	-0.00261184	-0.31983	0.413269
PA2991	soluble pyridine nucleotide transhydrogenase[Pseudomonas aeruginosa PAO1 PAO1-UW]	0.801311	-0.319566					-0.319566
PA0973	Peptidoglycan associated lipoprotein OprL precursor[Pseudomonas aeruginosa PAO1 PAO1-UW]			0.801645	-0.318964			-0.318964
PA3528	ribonuclease T[Pseudomonas aeruginosa PAO1 PAO1-UW]	0.818302	-0.289295			0.789829	-0.340387	-0.314841	0.0361277
PA0314	L-cysteine transporter of ABC system FliY[Pseudomonas aeruginosa PAO1 PAO1-UW]	0.884814	-0.176555	0.701923	-0.510615	0.839841	-0.251812	-0.312994	0.175233
PA1574	conserved hypothetical protein[Pseudomonas aeruginosa PAO1 PAO1-UW]	0.623995	-0.680393	0.778436	-0.36135	1.07946	0.11031	-0.310478	0.397799
PA3245	cell division topological specificity factor MinE[Pseudomonas aeruginosa PAO1 PAO1-UW]			0.807787	-0.307953			-0.307953
PA3735	threonine synthase[Pseudomonas aeruginosa PAO1 PAO1-UW]	0.890453	-0.167388	0.829631	-0.269458	0.713829	-0.48635	-0.307732	0.162889
PA3531	bacterioferritin[Pseudomonas aeruginosa PAO1 PAO1-UW]	0.972433	-0.0403292	0.672286	-0.572853			-0.306591	0.376551
PA0758	hypothetical protein[Pseudomonas aeruginosa PAO1 PAO1-UW]	0.786825	-0.345885			0.833876	-0.262095	-0.30399	0.0592483
PA3807	nucleoside diphosphate kinase[Pseudomonas aeruginosa PAO1 PAO1-UW]	0.804897	-0.313123	0.809582	-0.304751	0.818553	-0.288853	-0.302242	0.0123283
PA2950	proton motive force protein, PMF[Pseudomonas aeruginosa PAO1 PAO1-UW]	0.775793	-0.366256	0.78027	-0.357954	0.885427	-0.175555	-0.299922	0.107785
PA0482	malate synthase G[Pseudomonas aeruginosa PAO1 PAO1-UW]	0.829054	-0.270463	0.824014	-0.27926	0.7907	-0.338798	-0.296173	0.0371749
PA3639	acetyl-coenzyme A carboxylase carboxyl transferase (alpha subunit)[Pseudomonas aeruginosa PAO1 PAO1-UW]	0.945033	-0.0815637	0.696713	-0.521364	0.823942	-0.279385	-0.294104	0.220269
PA0625	hypothetical protein[Pseudomonas aeruginosa PAO1 PAO1-UW]			0.812656	-0.299283	0.819349	-0.28745	-0.293367	0.00836703
PA4031	inorganic pyrophosphatase[Pseudomonas aeruginosa PAO1 PAO1-UW]	0.862917	-0.212706	0.918761	-0.122239	0.685609	-0.544542	-0.293162	0.222351
PA5161	dTDP-D-glucose 4,6-dehydratase[Pseudomonas aeruginosa PAO1 PAO1-UW]	0.816944	-0.291691					-0.291691
PA1544	transcriptional regulator Anr[Pseudomonas aeruginosa PAO1 PAO1-UW]	0.818071	-0.289702					-0.289702
PA0552	phosphoglycerate kinase[Pseudomonas aeruginosa PAO1 PAO1-UW]	0.768593	-0.379707	0.869993	-0.200925	0.82383	-0.279582	-0.286738	0.0896059
PA0309	hypothetical protein[Pseudomonas aeruginosa PAO1 PAO1-UW]	0.825244	-0.277108	0.704865	-0.50458	0.950555	-0.0731582	-0.284949	0.215818
PA4728	2-amino-4-hydroxy-6-hydroxymethyldihydropteridine pyrophosphokinase[Pseudomonas aeruginosa PAO1 PAO1-UW]	0.821483	-0.283698					-0.283698
PA3812	probable iron-binding protein IscA[Pseudomonas aeruginosa PAO1 PAO1-UW]	0.716176	-0.481613	0.872516	-0.196747	0.888009	-0.171353	-0.283238	0.172266
PA4366	superoxide dismutase[Pseudomonas aeruginosa PAO1 PAO1-UW]	0.866883	-0.206091	0.811221	-0.301832	0.789871	-0.34031	-0.282745	0.0691154
PA2876	orotidine 5~-phosphate decarboxylase[Pseudomonas aeruginosa PAO1 PAO1-UW]					0.822614	-0.281713	-0.281713
PA5200	AmgR[Pseudomonas aeruginosa PAO1 PAO1-UW]	0.82549	-0.276677					-0.276677
PA3003	hypothetical protein[Pseudomonas aeruginosa PAO1 PAO1-UW]	0.686934	-0.541756	0.888014	-0.171346	0.922506	-0.11637	-0.276491	0.231365
PA5193	heat shock protein HSP33[Pseudomonas aeruginosa PAO1 PAO1-UW]	0.772209	-0.372937	0.883658	-0.17844			-0.275688	0.13753
PA5192	phosphoenolpyruvate carboxykinase[Pseudomonas aeruginosa PAO1 PAO1-UW]	0.817272	-0.291111	0.793487	-0.333721	0.869479	-0.201778	-0.275537	0.0673365
PA3931	conserved hypothetical protein[Pseudomonas aeruginosa PAO1 PAO1-UW]	0.827389	-0.273363					-0.273363
PA3736	homoserine dehydrogenase[Pseudomonas aeruginosa PAO1 PAO1-UW]	0.927399	-0.108738	0.941753	-0.0865788	0.66052	-0.598325	-0.264547	0.289272
PA5013	branched-chain amino acid transferase[Pseudomonas aeruginosa PAO1 PAO1-UW]	0.905385	-0.143397	0.766018	-0.38455			-0.263973	0.170521
PA0067	oligopeptidase A[Pseudomonas aeruginosa PAO1 PAO1-UW]	0.802944	-0.31663			0.863779	-0.211267	-0.263948	0.0745029
PA0006	conserved hypothetical protein[Pseudomonas aeruginosa PAO1 PAO1-UW]	0.833585	-0.262598					-0.262598
PA4996	LPS biosynthesis protein RfaE[Pseudomonas aeruginosa PAO1 PAO1-UW]	0.835603	-0.259111					-0.259111
PA1810	probable binding protein component of ABC transporter[Pseudomonas aeruginosa PAO1 PAO1-UW]	0.836611	-0.257371					-0.257371
PA1150	pyocin S2[Pseudomonas aeruginosa PAO1 PAO1-UW]	0.913803	-0.130045	0.955885	-0.0650903	0.6731	-0.571107	-0.255414	0.27532
PA0616	hypothetical protein[Pseudomonas aeruginosa PAO1 PAO1-UW]	0.790607	-0.338967	0.76666	-0.383342	0.970102	-0.043792	-0.255367	0.184568
PA0649	anthranilate synthase component II[Pseudomonas aeruginosa PAO1 PAO1-UW]	0.838137	-0.254742					-0.254742
PA0387	conserved hypothetical protein[Pseudomonas aeruginosa PAO1 PAO1-UW]	0.782171	-0.354445	0.852174	-0.230781	0.892118	-0.164694	-0.249973	0.0963203
PA3664	conserved hypothetical protein[Pseudomonas aeruginosa PAO1 PAO1-UW]	0.84115	-0.249565					-0.249565
PA0647	hypothetical protein[Pseudomonas aeruginosa PAO1 PAO1-UW]	0.72819	-0.457614	0.974538	-0.0372094			-0.247412	0.297271
PA0622	probable bacteriophage protein[Pseudomonas aeruginosa PAO1 PAO1-UW]	0.803639	-0.315381	0.800667	-0.320726	0.930622	-0.103732	-0.246613	0.123767
PA5053	heat shock protein HslV[Pseudomonas aeruginosa PAO1 PAO1-UW]	0.845211	-0.242617					-0.242617
PA2623	isocitrate dehydrogenase[Pseudomonas aeruginosa PAO1 PAO1-UW]	0.913564	-0.130422	1.07341	0.102195	0.616082	-0.698806	-0.242344	0.412063
PA1580	citrate synthase[Pseudomonas aeruginosa PAO1 PAO1-UW]	0.925613	-0.111518	0.694739	-0.525458	0.93987	-0.0894665	-0.242147	0.245601
PA0409	twitching motility protein PilH[Pseudomonas aeruginosa PAO1 PAO1-UW]	0.664915	-0.588758	0.944417	-0.0825044	0.963204	-0.054086	-0.241783	0.300825
PA2582	hypothetical protein[Pseudomonas aeruginosa PAO1 PAO1-UW]	0.879476	-0.185285			0.815161	-0.294844	-0.240064	0.0774701
PA3302	conserved hypothetical protein[Pseudomonas aeruginosa PAO1 PAO1-UW]	0.74175	-0.430995	0.945444	-0.0809365	0.866033	-0.207507	-0.239813	0.177251
PA3414	hypothetical protein[Pseudomonas aeruginosa PAO1 PAO1-UW]	0.798493	-0.324648	0.835169	-0.259859	0.922908	-0.115741	-0.233416	0.106934
PA3482	methionyl-tRNA synthetase[Pseudomonas aeruginosa PAO1 PAO1-UW]	0.90611	-0.142242	0.791808	-0.336777	0.861951	-0.214323	-0.231114	0.0983483
PA4687	ferric iron-binding periplasmic protein HitA[Pseudomonas aeruginosa PAO1 PAO1-UW]	0.757421	-0.400833	0.762543	-0.391109	1.08449	0.117023	-0.224973	0.296217
PA0018	methionyl-tRNA formyltransferase[Pseudomonas aeruginosa PAO1 PAO1-UW]	0.844927	-0.243101	0.868282	-0.203765			-0.223433	0.0278151
PA5037	hypothetical protein[Pseudomonas aeruginosa PAO1 PAO1-UW]			0.856584	-0.223333			-0.223333
PA0668	tyrosyl-tRNA synthetase 2[Pseudomonas aeruginosa PAO1 PAO1-UW]	0.888211	-0.171026	0.787645	-0.344382	0.899957	-0.152073	-0.222494	0.105983
PA4632	hypothetical protein[Pseudomonas aeruginosa PAO1 PAO1-UW]	0.768137	-0.380564	0.956863	-0.0636161			-0.22209	0.224116
PA0837	peptidyl-prolyl cis-trans isomerase SlyD[Pseudomonas aeruginosa PAO1 PAO1-UW]	0.875274	-0.192193	0.734111	-0.445931	0.98076	-0.0280283	-0.222051	0.210545
PA3011	DNA topoisomerase I[Pseudomonas aeruginosa PAO1 PAO1-UW]	0.858824	-0.219566					-0.219566
PA5019	conserved hypothetical protein[Pseudomonas aeruginosa PAO1 PAO1-UW]	0.859314	-0.218743					-0.218743
PA4054	GTP cyclohydrolase II / 3,4-dihydroxy-2-butanone 4-phosphate synthase[Pseudomonas aeruginosa PAO1 PAO1-UW]	1.02364	0.0337116	0.830944	-0.267176	0.746526	-0.421735	-0.2184	0.231608
PA0555	fructose-1,6-bisphosphate aldolase[Pseudomonas aeruginosa PAO1 PAO1-UW]	0.874519	-0.193439	0.867607	-0.204886	0.840107	-0.251354	-0.21656	0.0306717
PA0317	hypothetical protein[Pseudomonas aeruginosa PAO1 PAO1-UW]	0.911345	-0.133931			0.813944	-0.296998	-0.215465	0.115306
PA4572	peptidyl-prolyl cis-trans isomerase FklB[Pseudomonas aeruginosa PAO1 PAO1-UW]	0.822994	-0.281046	0.927699	-0.108271	0.837219	-0.256323	-0.215213	0.0934359
PA4450	UDP-N-acetylglucosamine 1-carboxyvinyltransferase[Pseudomonas aeruginosa PAO1 PAO1-UW]	0.893771	-0.162023	0.969768	-0.0442878	0.740668	-0.433102	-0.213138	0.199383
PA3286	hypothetical protein[Pseudomonas aeruginosa PAO1 PAO1-UW]	0.862968	-0.212621					-0.212621
PA4266	elongation factor G[Pseudomonas aeruginosa PAO1 PAO1-UW]	0.890953	-0.166579	0.92878	-0.106591	0.782912	-0.353079	-0.20875	0.128541
PA5131	phosphoglycerate mutase[Pseudomonas aeruginosa PAO1 PAO1-UW]	0.772779	-0.371872	0.949667	-0.0745056	0.891447	-0.165779	-0.204052	0.152333
PA4007	gamma-glutamyl phosphate reductase[Pseudomonas aeruginosa PAO1 PAO1-UW]	0.956131	-0.06472	0.889312	-0.169238	0.769537	-0.377937	-0.203965	0.15947
PA5334	ribonuclease PH[Pseudomonas aeruginosa PAO1 PAO1-UW]	1.26475	0.338853	0.626574	-0.674442	0.826337	-0.275197	-0.203595	0.510428
PA4701	conserved hypothetical protein[Pseudomonas aeruginosa PAO1 PAO1-UW]	0.850828	-0.23306	0.968399	-0.0463258	0.797753	-0.325986	-0.201791	0.142428
PA2532	thiol peroxidase[Pseudomonas aeruginosa PAO1 PAO1-UW]	0.714912	-0.484162	0.9433	-0.0842118	0.976605	-0.0341525	-0.200842	0.246636
PA5321	deoxyuridine 5~-triphosphate nucleotidohydrolase[Pseudomonas aeruginosa PAO1 PAO1-UW]	1.00963	0.0138239	0.862982	-0.212597	0.760191	-0.395567	-0.198113	0.205079
PA4560	isoleucyl-tRNA synthetase[Pseudomonas aeruginosa PAO1 PAO1-UW]	0.76986	-0.377331	0.957084	-0.0632831	0.901285	-0.149945	-0.196853	0.162194
PA3168	DNA gyrase subunit A[Pseudomonas aeruginosa PAO1 PAO1-UW]	0.945108	-0.0814482	0.869525	-0.201701	0.812671	-0.299256	-0.194135	0.109101
PA3647	probable outer membrane protein precursor[Pseudomonas aeruginosa PAO1 PAO1-UW]	0.743606	-0.427389	1.02873	0.0408576			-0.193266	0.331101
PA3243	cell division inhibitor MinC[Pseudomonas aeruginosa PAO1 PAO1-UW]	0.874937	-0.192749					-0.192749
PA4855	phosphoribosylamine--glycine ligase[Pseudomonas aeruginosa PAO1 PAO1-UW]	0.928182	-0.107521	0.89976	-0.152388	0.81665	-0.29221	-0.18404	0.0963273
PA5554	ATP synthase beta chain[Pseudomonas aeruginosa PAO1 PAO1-UW]	1.14058	0.189772	0.916941	-0.1251	0.656024	-0.608179	-0.181169	0.401919
PA0854	fumarate hydratase[Pseudomonas aeruginosa PAO1 PAO1-UW]			0.882858	-0.179746			-0.179746
PA0548	transketolase[Pseudomonas aeruginosa PAO1 PAO1-UW]	0.966425	-0.0492705	0.883519	-0.178667	0.807302	-0.308819	-0.178919	0.129774
PA3083	aminopeptidase N[Pseudomonas aeruginosa PAO1 PAO1-UW]	0.883843	-0.178137					-0.178137
PA4694	ketol-acid reductoisomerase[Pseudomonas aeruginosa PAO1 PAO1-UW]	0.988133	-0.0172225	0.801386	-0.31943	0.871924	-0.197725	-0.178126	0.152054
PA3834	valyl-tRNA synthetase[Pseudomonas aeruginosa PAO1 PAO1-UW]	0.858764	-0.219666	0.841919	-0.248247	0.957011	-0.0633919	-0.177102	0.0995071
PA5174	probable beta-ketoacyl synthase[Pseudomonas aeruginosa PAO1 PAO1-UW]	0.916562	-0.125695	0.896868	-0.157033	0.84286	-0.246636	-0.176455	0.0627661
PA4602	serine hydroxymethyltransferase[Pseudomonas aeruginosa PAO1 PAO1-UW]	1.08658	0.119795	0.845749	-0.241699	0.75701	-0.401616	-0.174507	0.267121
PA4726	two-component response regulator CbrB[Pseudomonas aeruginosa PAO1 PAO1-UW]					0.886143	-0.174389	-0.174389
PA0759	conserved hypothetical protein[Pseudomonas aeruginosa PAO1 PAO1-UW]	0.886958	-0.173063					-0.173063
PA0428	probable ATP-dependent RNA helicase[Pseudomonas aeruginosa PAO1 PAO1-UW]			1.18592	0.246007	0.664241	-0.590222	-0.172107	0.591303
PA1777	Major porin and structural outer membrane porin OprF precursor[Pseudomonas aeruginosa PAO1 PAO1-UW]	1.18097	0.23997	0.674117	-0.568928	0.879209	-0.185721	-0.17156	0.404635
PA2641	NADH dehydrogenase I chain F[Pseudomonas aeruginosa PAO1 PAO1-UW]	0.888048	-0.17129					-0.17129
PA4420	conserved hypothetical protein[Pseudomonas aeruginosa PAO1 PAO1-UW]	0.921024	-0.11869	0.952195	-0.0706709	0.799359	-0.323085	-0.170815	0.134037
PA5215	glycine-cleavage system protein T1[Pseudomonas aeruginosa PAO1 PAO1-UW]	0.889225	-0.16938					-0.16938
PA3769	GMP synthase[Pseudomonas aeruginosa PAO1 PAO1-UW]	0.949822	-0.0742704	1.06902	0.0962943	0.701637	-0.511203	-0.16306	0.313331
PA0456	probable cold-shock protein[Pseudomonas aeruginosa PAO1 PAO1-UW]	0.794506	-0.33187	0.919747	-0.120691	0.975651	-0.035563	-0.162708	0.152556
PA0277	conserved hypothetical protein[Pseudomonas aeruginosa PAO1 PAO1-UW]	0.765392	-0.385729			1.04279	0.0604441	-0.162642	0.315492
PA4872	hypothetical protein[Pseudomonas aeruginosa PAO1 PAO1-UW]	0.894604	-0.160679					-0.160679
PA4314	formyltetrahydrofolate deformylase[Pseudomonas aeruginosa PAO1 PAO1-UW]	0.894626	-0.160643					-0.160643
PA2741	50S ribosomal protein L20[Pseudomonas aeruginosa PAO1 PAO1-UW]	1.17546	0.233231	0.796462	-0.328322	0.766764	-0.383145	-0.159412	0.341142
PA5505	probable TonB-dependent receptor[Pseudomonas aeruginosa PAO1 PAO1-UW]	1.04603	0.0649178	0.620918	-0.687526	1.11016	0.15077	-0.157279	0.461209
PA3770	inosine-5~-monophosphate dehydrogenase[Pseudomonas aeruginosa PAO1 PAO1-UW]	1.062	0.0867822	0.843421	-0.245676	0.805372	-0.312273	-0.157055	0.213779
PA4253	50S ribosomal protein L14[Pseudomonas aeruginosa PAO1 PAO1-UW]	0.906637	-0.141404	1.01277	0.0183136	0.792757	-0.335049	-0.152713	0.176952
PA5275	conserved hypothetical protein[Pseudomonas aeruginosa PAO1 PAO1-UW]			0.900661	-0.150944			-0.150944
PA0301	polyamine transport protein[Pseudomonas aeruginosa PAO1 PAO1-UW]	0.848629	-0.236795	0.869468	-0.201795	0.990229	-0.0141655	-0.150918	0.119717
PA5260	porphobilinogen deaminase[Pseudomonas aeruginosa PAO1 PAO1-UW]	0.974758	-0.0368843	0.852735	-0.22983	0.880316	-0.183907	-0.150207	0.100791
PA3715	hypothetical protein[Pseudomonas aeruginosa PAO1 PAO1-UW]	0.902168	-0.148531					-0.148531
PA1516	hypothetical protein[Pseudomonas aeruginosa PAO1 PAO1-UW]	0.836611	-0.257371	0.97671	-0.0339984			-0.145685	0.157948
PA2976	ribonuclease E[Pseudomonas aeruginosa PAO1 PAO1-UW]	0.95048	-0.0732725	1.01067	0.0153052	0.770093	-0.376895	-0.144954	0.205692
PA0002	DNA polymerase III, beta chain[Pseudomonas aeruginosa PAO1 PAO1-UW]	1.00945	0.0135719	0.86014	-0.217357	0.852206	-0.230726	-0.144837	0.137349
PA1294	ribonuclease D[Pseudomonas aeruginosa PAO1 PAO1-UW]	0.917905	-0.123584	0.740516	-0.433397	1.09012	0.124486	-0.144165	0.279511
PA3163	cytidylate kinase[Pseudomonas aeruginosa PAO1 PAO1-UW]	0.856863	-0.222864	0.964758	-0.0517614	0.898734	-0.154034	-0.142886	0.0860942
PA4460	conserved hypothetical protein[Pseudomonas aeruginosa PAO1 PAO1-UW]	0.905882	-0.142604					-0.142604
PA3263	conserved hypothetical protein[Pseudomonas aeruginosa PAO1 PAO1-UW]	0.905931	-0.142527					-0.142527
PA3126	heat-shock protein IbpA[Pseudomonas aeruginosa PAO1 PAO1-UW]					0.909444	-0.136944	-0.136944
PA4544	pseudouridine synthase[Pseudomonas aeruginosa PAO1 PAO1-UW]	0.910741	-0.134887					-0.134887
PA5203	glutamate--cysteine ligase[Pseudomonas aeruginosa PAO1 PAO1-UW]			0.91215	-0.132658			-0.132658
PA1011	hypothetical protein[Pseudomonas aeruginosa PAO1 PAO1-UW]	0.683824	-0.548304	0.952873	-0.0696435	1.16941	0.225783	-0.130721	0.390641
PA0651	indole-3-glycerol-phosphate synthase[Pseudomonas aeruginosa PAO1 PAO1-UW]	0.831736	-0.265803	1.04609	0.0650041	0.876091	-0.190848	-0.130549	0.173451
PA4615	probable oxidoreductase[Pseudomonas aeruginosa PAO1 PAO1-UW]			0.913769	-0.130098			-0.130098
PA4960	probable phosphoserine phosphatase[Pseudomonas aeruginosa PAO1 PAO1-UW]	0.915433	-0.127474					-0.127474
PA5225	hypothetical protein[Pseudomonas aeruginosa PAO1 PAO1-UW]	0.916786	-0.125343					-0.125343
PA3787	conserved hypothetical protein[Pseudomonas aeruginosa PAO1 PAO1-UW]	0.919118	-0.121679					-0.121679
PA5051	arginyl-tRNA synthetase[Pseudomonas aeruginosa PAO1 PAO1-UW]	0.83268	-0.264165	0.993481	-0.00943551	0.942184	-0.0859198	-0.11984	0.130709
PA0102	probable carbonic anhydrase[Pseudomonas aeruginosa PAO1 PAO1-UW]	0.865031	-0.209177	0.945982	-0.0801152	0.95302	-0.0694214	-0.119571	0.0777848
PA0353	dihydroxy-acid dehydratase[Pseudomonas aeruginosa PAO1 PAO1-UW]	1.00941	0.0135138	1.00254	0.00366445	0.776924	-0.364155	-0.115659	0.21526
PA2744	threonyl-tRNA synthetase[Pseudomonas aeruginosa PAO1 PAO1-UW]	1.01185	0.017002	0.902337	-0.148262	0.863597	-0.21157	-0.114277	0.118015
PA5549	glucosamine--fructose-6-phosphate aminotransferase[Pseudomonas aeruginosa PAO1 PAO1-UW]	0.951084	-0.072355	1.04281	0.0604828	0.795248	-0.330524	-0.114132	0.198823
PA0872	phenylalanine-4-hydroxylase[Pseudomonas aeruginosa PAO1 PAO1-UW]	0.92451	-0.113239					-0.113239
PA3655	elongation factor Ts[Pseudomonas aeruginosa PAO1 PAO1-UW]	0.944415	-0.0825073	0.865655	-0.208136	0.966897	-0.0485653	-0.113069	0.0840608
PA0985	pyocin S5[Pseudomonas aeruginosa PAO1 PAO1-UW]	0.866793	-0.20624	1.09153	0.126358	0.841258	-0.249379	-0.109754	0.205613
PA0076	TagF1[Pseudomonas aeruginosa PAO1 PAO1-UW]	0.926878	-0.109548					-0.109548
PA5201	conserved hypothetical protein[Pseudomonas aeruginosa PAO1 PAO1-UW]	1.01456	0.020856	0.92676	-0.109732	0.8469	-0.239736	-0.109538	0.130296
PA5322	phosphomannomutase AlgC[Pseudomonas aeruginosa PAO1 PAO1-UW]	1.0095	0.0136433	0.940109	-0.0891004	0.839677	-0.252093	-0.109183	0.134002
PA4414	UDP-N-acetylmuramoylalanine--D-glutamate ligase[Pseudomonas aeruginosa PAO1 PAO1-UW]	0.927383	-0.108763					-0.108763
PA0637	conserved hypothetical protein[Pseudomonas aeruginosa PAO1 PAO1-UW]	0.701961	-0.510538	0.930605	-0.103758	1.22459	0.292303	-0.107331	0.401432
PA4947	N-acetylmuramoyl-L-alanine amidase[Pseudomonas aeruginosa PAO1 PAO1-UW]	0.929904	-0.104846					-0.104846
PA0665	conserved hypothetical protein[Pseudomonas aeruginosa PAO1 PAO1-UW]	0.775927	-0.366007	1.07094	0.0988829	0.968691	-0.0458919	-0.104339	0.237892
PA4944	Hfq[Pseudomonas aeruginosa PAO1 PAO1-UW]			1.07705	0.107084	0.805344	-0.312323	-0.102619	0.296566
PA0910	hypothetical protein[Pseudomonas aeruginosa PAO1 PAO1-UW]	1.04161	0.0588174	0.756571	-0.402452	1.0252	0.0359034	-0.102577	0.259952
PA4163	hypothetical protein[Pseudomonas aeruginosa PAO1 PAO1-UW]	0.938294	-0.0918883	0.927194	-0.109056			-0.100472	0.0121396
PA4416	UDP-N-acetylmuramoylalanyl-D-glutamyl-2, 6-diaminopimelate--D-alanyl-D-alanyl ligase[Pseudomonas aeruginosa PAO1 PAO1-UW]	0.93293	-0.100159					-0.100159
PA4483	Glu-tRNA(Gln) amidotransferase subunit A[Pseudomonas aeruginosa PAO1 PAO1-UW]	0.939188	-0.0905141	0.796125	-0.328934	1.08971	0.123943	-0.0985018	0.226544
PA3657	methionine aminopeptidase[Pseudomonas aeruginosa PAO1 PAO1-UW]	0.818632	-0.288713			1.06911	0.0964039	-0.0961547	0.272319
PA5171	arginine deiminase[Pseudomonas aeruginosa PAO1 PAO1-UW]	1.36727	0.451293	0.643067	-0.636959			-0.0928331	0.769511
PA0620	probable bacteriophage protein[Pseudomonas aeruginosa PAO1 PAO1-UW]	1.06013	0.0842417	0.794051	-0.332696	0.980596	-0.0282691	-0.0922413	0.215705
PA2840	probable ATP-dependent RNA helicase[Pseudomonas aeruginosa PAO1 PAO1-UW]	1.17451	0.232059	0.751058	-0.413004			-0.0904724	0.456128
PA1342	probable binding protein component of ABC transporter[Pseudomonas aeruginosa PAO1 PAO1-UW]	1.01903	0.0271941	0.628387	-0.670274	1.30105	0.379673	-0.0878022	0.534336
PA5214	glycine cleavage system protein H1[Pseudomonas aeruginosa PAO1 PAO1-UW]	0.839216	-0.252886			1.0552	0.0775188	-0.0876838	0.233632
PA4696	acetolactate synthase large subunit[Pseudomonas aeruginosa PAO1 PAO1-UW]	0.980392	-0.0285692	0.903651	-0.146163			-0.0873661	0.0831515
PA1706	type III secretion protein PcrV[Pseudomonas aeruginosa PAO1 PAO1-UW]					0.941839	-0.0864482	-0.0864482
PA4936	probable rRNA methylase[Pseudomonas aeruginosa PAO1 PAO1-UW]	0.943768	-0.0834956					-0.0834956
PA0094	hypothetical protein[Pseudomonas aeruginosa PAO1 PAO1-UW]			0.944871	-0.0818114			-0.0818114
PA1587	lipoamide dehydrogenase-glc[Pseudomonas aeruginosa PAO1 PAO1-UW]	1.1413	0.190681	0.867151	-0.205644	0.852439	-0.230331	-0.0817646	0.236268
PA5122	hypothetical protein[Pseudomonas aeruginosa PAO1 PAO1-UW]					0.945386	-0.0810245	-0.0810245
PA4474	conserved hypothetical protein[Pseudomonas aeruginosa PAO1 PAO1-UW]	0.945537	-0.0807941					-0.0807941
PA2352	probable glycerophosphoryl diester phosphodiesterase[Pseudomonas aeruginosa PAO1 PAO1-UW]	0.827469	-0.273223	0.819136	-0.287826	1.24874	0.320477	-0.0801905	0.347065
PA0650	anthranilate phosphoribosyltransferase[Pseudomonas aeruginosa PAO1 PAO1-UW]	0.946443	-0.0794119					-0.0794119
PA4740	polyribonucleotide nucleotidyltransferase[Pseudomonas aeruginosa PAO1 PAO1-UW]	1.11948	0.162829	0.911907	-0.133041	0.831111	-0.266886	-0.0790327	0.21989
PA3046	conserved hypothetical protein[Pseudomonas aeruginosa PAO1 PAO1-UW]					0.946716	-0.0789967	-0.0789967
PA0896	arginine/ornithine succinyltransferase AI subunit[Pseudomonas aeruginosa PAO1 PAO1-UW]	0.94705	-0.0784876					-0.0784876
PA4759	dihydrodipicolinate reductase[Pseudomonas aeruginosa PAO1 PAO1-UW]	0.973561	-0.0386566	1.02378	0.0339097	0.856342	-0.22374	-0.0761624	0.132857
PA3453	conserved hypothetical protein[Pseudomonas aeruginosa PAO1 PAO1-UW]	0.878528	-0.18684	1.09136	0.12613	0.902066	-0.148694	-0.0698014	0.17075
PA5425	phosphoribosylaminoimidazole carboxylase[Pseudomonas aeruginosa PAO1 PAO1-UW]	0.955119	-0.0662483					-0.0662483
PA5217	probable binding protein component of ABC iron transporter[Pseudomonas aeruginosa PAO1 PAO1-UW]	0.90159	-0.149457	1.01192	0.0170999			-0.0661785	0.117773
PA1008	bacterioferritin comigratory protein[Pseudomonas aeruginosa PAO1 PAO1-UW]	0.77055	-0.37604	1.00216	0.00310702	1.12954	0.175736	-0.0657323	0.282256
PA4445	conserved hypothetical protein[Pseudomonas aeruginosa PAO1 PAO1-UW]			0.959591	-0.0595084			-0.0595084
PA0596	hypothetical protein[Pseudomonas aeruginosa PAO1 PAO1-UW]	0.960666	-0.0578937					-0.0578937
PA4730	pantoate--beta-alanine ligase[Pseudomonas aeruginosa PAO1 PAO1-UW]	0.963352	-0.0538657					-0.0538657
PA1013	phosphoribosylaminoimidazole-succinocarboxamide synthase[Pseudomonas aeruginosa PAO1 PAO1-UW]	1.08529	0.118075	0.856892	-0.222815			-0.0523699	0.241045
PA0618	probable bacteriophage protein[Pseudomonas aeruginosa PAO1 PAO1-UW]	1.06895	0.0961941	0.892725	-0.163713	0.946045	-0.0800189	-0.0491791	0.13267
PA0594	peptidyl-prolyl cis-trans isomerase SurA[Pseudomonas aeruginosa PAO1 PAO1-UW]	0.750189	-0.414674	1.08403	0.116402	1.11065	0.1514	-0.0489571	0.317203
PA2765	hypothetical protein[Pseudomonas aeruginosa PAO1 PAO1-UW]	1.04265	0.0602509			0.896829	-0.157095	-0.0484222	0.153687
PA4439	tryptophanyl-tRNA synthetase[Pseudomonas aeruginosa PAO1 PAO1-UW]	0.944546	-0.0823074	1.04607	0.0649796	0.917228	-0.124647	-0.047325	0.099536
PA1139	hypothetical protein[Pseudomonas aeruginosa PAO1 PAO1-UW]	0.968734	-0.0458272					-0.0458272
PA0407	glutathione synthetase[Pseudomonas aeruginosa PAO1 PAO1-UW]	0.842387	-0.247445	1.11482	0.15681			-0.0453176	0.285851
PA5078	conserved hypothetical protein[Pseudomonas aeruginosa PAO1 PAO1-UW]	1.01259	0.0180567			0.93087	-0.103348	-0.0426458	0.0858463
PA3998	conserved hypothetical protein[Pseudomonas aeruginosa PAO1 PAO1-UW]	0.940426	-0.0886135			1.0044	0.00632787	-0.0411428	0.0671337
PA5055	hypothetical protein[Pseudomonas aeruginosa PAO1 PAO1-UW]					0.973079	-0.0393714	-0.0393714
PA0764	negative regulator for alginate biosynthesis MucB[Pseudomonas aeruginosa PAO1 PAO1-UW]	0.818849	-0.288331	1.12313	0.167525	1.00195	0.00280888	-0.0393325	0.230831
PA5224	aminopeptidase P[Pseudomonas aeruginosa PAO1 PAO1-UW]			0.976166	-0.0348014			-0.0348014
PA0546	methionine adenosyltransferase[Pseudomonas aeruginosa PAO1 PAO1-UW]	1.10526	0.144381	0.863787	-0.211253			-0.033436	0.251471
PA4761	DnaK protein[Pseudomonas aeruginosa PAO1 PAO1-UW]	0.905229	-0.143646	1.07361	0.102474	0.960797	-0.0576971	-0.0329562	0.124912
PA4232	single-stranded DNA-binding protein[Pseudomonas aeruginosa PAO1 PAO1-UW]	1.10561	0.144841	0.932639	-0.10061	0.908872	-0.137851	-0.0312068	0.153595
PA5128	secretion protein SecB[Pseudomonas aeruginosa PAO1 PAO1-UW]	0.956005	-0.0649104	1.09002	0.124349	0.902869	-0.147412	-0.0293244	0.139331
PA5263	argininosuccinate lyase[Pseudomonas aeruginosa PAO1 PAO1-UW]	1.06756	0.0943112	0.901164	-0.150138			-0.0279133	0.172852
PA5426	phosphoribosylaminoimidazole carboxylase, catalytic subunit[Pseudomonas aeruginosa PAO1 PAO1-UW]	1.05217	0.0733712	1.02975	0.0422943	0.871416	-0.198566	-0.0276335	0.148845
PA3763	phosphoribosylformylglycinamidine synthase[Pseudomonas aeruginosa PAO1 PAO1-UW]	1.17347	0.230783	0.968078	-0.0468045	0.83182	-0.265657	-0.027226	0.248799
PA3779	hypothetical protein[Pseudomonas aeruginosa PAO1 PAO1-UW]	0.98235	-0.025691					-0.025691
PA4937	exoribonuclease RNase R[Pseudomonas aeruginosa PAO1 PAO1-UW]	1.04411	0.0622673	0.934866	-0.0971687	0.972849	-0.0397123	-0.0248712	0.0807475
PA2739	phenylalanyl-tRNA synthetase, beta subunit[Pseudomonas aeruginosa PAO1 PAO1-UW]	1.14936	0.200831	0.781833	-0.355068	1.06019	0.0843229	-0.0233048	0.293162
PA1464	probable purine-binding chemotaxis protein[Pseudomonas aeruginosa PAO1 PAO1-UW]	0.813666	-0.297491			1.19056	0.251639	-0.0229264	0.388293
PA4938	adenylosuccinate synthetase[Pseudomonas aeruginosa PAO1 PAO1-UW]	1.02851	0.0405588	0.98295	-0.0248098	0.947494	-0.0778109	-0.0206873	0.0592924
PA5441	hypothetical protein[Pseudomonas aeruginosa PAO1 PAO1-UW]	0.988635	-0.0164902	0.904708	-0.144477	1.07487	0.104166	-0.0189337	0.124339
PA0086	TagJ1[Pseudomonas aeruginosa PAO1 PAO1-UW]	0.98941	-0.0153596					-0.0153596
PA4395	conserved hypothetical protein[Pseudomonas aeruginosa PAO1 PAO1-UW]	0.771388	-0.374472	1.03746	0.0530604	1.21254	0.278035	-0.014459	0.331452
PA3352	hypothetical protein[Pseudomonas aeruginosa PAO1 PAO1-UW]			0.990452	-0.0138407			-0.0138407
PA1529	DNA ligase[Pseudomonas aeruginosa PAO1 PAO1-UW]	0.991925	-0.0116974					-0.0116974
PA0779	AsrA[Pseudomonas aeruginosa PAO1 PAO1-UW]	0.992111	-0.011426					-0.011426
PA4566	GTP-binding protein Obg[Pseudomonas aeruginosa PAO1 PAO1-UW]	0.970964	-0.0425106	1.03378	0.0479239	0.983122	-0.0245582	-0.00638164	0.0478789
PA4558	probable peptidyl-prolyl cis-trans isomerase, FkbP-type[Pseudomonas aeruginosa PAO1 PAO1-UW]	0.741755	-0.430984	1.12514	0.170111	1.18297	0.242412	-0.0061539	0.369686
PA4448	histidinol dehydrogenase[Pseudomonas aeruginosa PAO1 PAO1-UW]	0.913124	-0.131117	0.873385	-0.19531	1.23951	0.309765	-0.00555387	0.274954
PA5239	transcription termination factor Rho[Pseudomonas aeruginosa PAO1 PAO1-UW]	0.84902	-0.23613	1.22346	0.290971	0.955724	-0.0653342	-0.00349773	0.268936
PA3813	probable iron-binding protein IscU[Pseudomonas aeruginosa PAO1 PAO1-UW]	0.756286	-0.402995	0.991556	-0.0122344	1.32454	0.40549	-0.00324677	0.404317
PA5138	hypothetical protein[Pseudomonas aeruginosa PAO1 PAO1-UW]	0.998039	-0.00283159					-0.00283159
PA4613	catalase[Pseudomonas aeruginosa PAO1 PAO1-UW]	1.03004	0.0426981	0.864313	-0.210374	1.11754	0.160325	-0.00245018	0.189429
PA0316	D-3-phosphoglycerate dehydrogenase[Pseudomonas aeruginosa PAO1 PAO1-UW]	1.3135	0.393411	1.00272	0.0039164	0.75577	-0.403981	-0.00221787	0.398731
PA4410	D-alanine--D-alanine ligase[Pseudomonas aeruginosa PAO1 PAO1-UW]	1.0029	0.00417335					0.00417335
PA4729	3-methyl-2-oxobutanoate hydroxymethyltransferase[Pseudomonas aeruginosa PAO1 PAO1-UW]	1.00324	0.00466037					0.00466037
PA1493	sulfate-binding protein of ABC transporter[Pseudomonas aeruginosa PAO1 PAO1-UW]	1.00473	0.00681153					0.00681153
PA3814	L-cysteine desulfurase (pyridoxal phosphate-dependent)[Pseudomonas aeruginosa PAO1 PAO1-UW]	1.15389	0.206504	1.00609	0.00875697	0.874129	-0.194083	0.0070593	0.200298
PA0419	conserved hypothetical protein[Pseudomonas aeruginosa PAO1 PAO1-UW]	0.915686	-0.127075	1.02286	0.0326091	1.09744	0.134146	0.0132267	0.131684
PA1681	chorismate synthase[Pseudomonas aeruginosa PAO1 PAO1-UW]	1.22426	0.291908	0.957997	-0.0619065	0.879804	-0.184746	0.0150851	0.247478
PA4269	DNA-directed RNA polymerase beta chain[Pseudomonas aeruginosa PAO1 PAO1-UW]	1.33538	0.417248	0.966981	-0.0484413	0.799756	-0.322369	0.0154793	0.373929
PA4916	hypothetical protein[Pseudomonas aeruginosa PAO1 PAO1-UW]	1.15735	0.210829			0.886143	-0.174389	0.0182201	0.27239
PA3162	30S ribosomal protein S1[Pseudomonas aeruginosa PAO1 PAO1-UW]	1.08137	0.112863	0.986663	-0.0193708	0.974977	-0.0365596	0.0189774	0.08176
PA3048	conserved hypothetical protein[Pseudomonas aeruginosa PAO1 PAO1-UW]			1.01561	0.0223447			0.0223447
PA0460	hypothetical protein[Pseudomonas aeruginosa PAO1 PAO1-UW]	1.15242	0.204663	0.863172	-0.212281	1.07448	0.103639	0.032007	0.217506
PA0266	4-aminobutyrate aminotransferase[Pseudomonas aeruginosa PAO1 PAO1-UW]	1.19746	0.259974	0.972392	-0.0403896	0.918163	-0.123177	0.0321358	0.201609
PA5545	conserved hypothetical protein[Pseudomonas aeruginosa PAO1 PAO1-UW]	1.02521	0.0359255					0.0359255
PA3802	histidyl-tRNA synthetase[Pseudomonas aeruginosa PAO1 PAO1-UW]	1.11733	0.160049			0.946667	-0.0790716	0.0404887	0.169084
PA2740	phenylalanyl-tRNA synthetase, alpha-subunit[Pseudomonas aeruginosa PAO1 PAO1-UW]	0.907211	-0.140489	1.2203	0.287237	0.984673	-0.0222838	0.041488	0.220879
PA4458	conserved hypothetical protein[Pseudomonas aeruginosa PAO1 PAO1-UW]	1.05835	0.0818197	1.00238	0.00342682			0.0426232	0.0554321
PA0140	alkyl hydroperoxide reductase subunit F[Pseudomonas aeruginosa PAO1 PAO1-UW]	1.16088	0.215213	0.934566	-0.0976313	1.01636	0.0234114	0.0469977	0.15775
PA4495	hypothetical protein[Pseudomonas aeruginosa PAO1 PAO1-UW]	1.07355	0.102384	0.964916	-0.0515251	1.06458	0.0902899	0.0470496	0.0855821
PA4758	carbamoyl-phosphate synthase small chain[Pseudomonas aeruginosa PAO1 PAO1-UW]	1.34241	0.424826			0.795563	-0.329953	0.0474366	0.533709
PA4576	probable ATP-dependent protease[Pseudomonas aeruginosa PAO1 PAO1-UW]	1.03391	0.0481064					0.0481064
PA0963	aspartyl-tRNA synthetase[Pseudomonas aeruginosa PAO1 PAO1-UW]	1.46975	0.555568	0.772998	-0.371464	0.973096	-0.0393455	0.0482529	0.469683
PA4939	conserved hypothetical protein[Pseudomonas aeruginosa PAO1 PAO1-UW]	1.05147	0.0724029	1.0135	0.0193453	1.03963	0.0560649	0.049271	0.0271734
PA5110	fructose-1,6-bisphosphatase[Pseudomonas aeruginosa PAO1 PAO1-UW]	1.04191	0.0592357	0.815372	-0.29447	1.31759	0.397896	0.0542207	0.34621
PA0904	aspartate kinase alpha and beta chain[Pseudomonas aeruginosa PAO1 PAO1-UW]	1.07208	0.100407			1.01258	0.0180425	0.0592245	0.0582402
PA3903	peptide chain release factor 3[Pseudomonas aeruginosa PAO1 PAO1-UW]	1.18485	0.244701			0.917314	-0.124513	0.060094	0.261073
PA5323	acetylglutamate kinase[Pseudomonas aeruginosa PAO1 PAO1-UW]	1.15035	0.202075			0.945798	-0.080396	0.0608398	0.199737
PA0400	probable cystathionine gamma-lyase[Pseudomonas aeruginosa PAO1 PAO1-UW]	1.0467	0.0658423					0.0658423
PA2968	malonyl-CoA-[acyl-carrier-protein] transacylase[Pseudomonas aeruginosa PAO1 PAO1-UW]	1.03009	0.0427653	1.21384	0.279584	0.917331	-0.124486	0.0659546	0.20303
PA0974	conserved hypothetical protein[Pseudomonas aeruginosa PAO1 PAO1-UW]	0.80793	-0.307697			1.36029	0.443913	0.068108	0.531469
PA1847	NfuA[Pseudomonas aeruginosa PAO1 PAO1-UW]	0.761427	-0.393222	1.15598	0.20911	1.31152	0.391241	0.0690431	0.41056
PA4464	nitrogen regulatory IIA protein[Pseudomonas aeruginosa PAO1 PAO1-UW]	0.8454	-0.242295	1.02652	0.0377604	1.33024	0.411686	0.0690505	0.328111
PA4744	translation initiation factor IF-2[Pseudomonas aeruginosa PAO1 PAO1-UW]	1.20847	0.273182	1.20519	0.269266	0.795549	-0.329977	0.0708237	0.347109
PA4238	DNA-directed RNA polymerase alpha chain[Pseudomonas aeruginosa PAO1 PAO1-UW]	1.24591	0.317204	1.07153	0.0996704	0.874588	-0.193324	0.0745168	0.256192
PA1171	probable transglycolase[Pseudomonas aeruginosa PAO1 PAO1-UW]	1.04849	0.0683139	1.08081	0.112119	1.03174	0.045084	0.0751722	0.0340395
PA4388	hypothetical protein[Pseudomonas aeruginosa PAO1 PAO1-UW]	1.05396	0.0758183					0.0758183
PA5413	low specificity l-threonine aldolase[Pseudomonas aeruginosa PAO1 PAO1-UW]	1.05594	0.0785302					0.0785302
PA5076	probable binding protein component of ABC transporter[Pseudomonas aeruginosa PAO1 PAO1-UW]	1.39718	0.482522	0.881879	-0.181347	0.957004	-0.063403	0.0792572	0.354181
PA3001	probable glyceraldehyde-3-phosphate dehydrogenase[Pseudomonas aeruginosa PAO1 PAO1-UW]	1.17103	0.227775	1.0625	0.0874676	0.950038	-0.0739428	0.0804334	0.150982
PA0615	hypothetical protein[Pseudomonas aeruginosa PAO1 PAO1-UW]	1.28444	0.361137	0.884187	-0.177576	1.04227	0.0597323	0.0810977	0.269991
PA3636	2-dehydro-3-deoxyphosphooctonate aldolase[Pseudomonas aeruginosa PAO1 PAO1-UW]	1.00404	0.00580963	1.11549	0.157676			0.0817429	0.107386
PA3836	hypothetical protein[Pseudomonas aeruginosa PAO1 PAO1-UW]	0.805319	-0.312368	0.830198	-0.268472	1.7734	0.826515	0.0818915	0.645236
PA4756	carbamoylphosphate synthetase large subunit[Pseudomonas aeruginosa PAO1 PAO1-UW]	1.3755	0.459961	1.24354	0.31445	0.694193	-0.52659	0.0826069	0.532573
PA0330	ribose 5-phosphate isomerase[Pseudomonas aeruginosa PAO1 PAO1-UW]	0.855119	-0.225804	1.07939	0.110216	1.29049	0.367917	0.0841098	0.29772
PA3810	heat shock protein HscA[Pseudomonas aeruginosa PAO1 PAO1-UW]	1.15737	0.210852			0.975466	-0.0358363	0.0875076	0.174435
PA0672	heme oxygenase[Pseudomonas aeruginosa PAO1 PAO1-UW]	1.00049	0.00070703	1.12892	0.174943			0.0878249	0.123203
PA0848	alkyl hydroperoxide reductase , AhpB[Pseudomonas aeruginosa PAO1 PAO1-UW]	1.06374	0.0891451					0.0891451
PA1127	probable oxidoreductase[Pseudomonas aeruginosa PAO1 PAO1-UW]	0.954556	-0.0670989	0.975877	-0.0352294	1.29613	0.374213	0.0906282	0.246108
PA0634	hypothetical protein[Pseudomonas aeruginosa PAO1 PAO1-UW]	0.786547	-0.346396	1.63675	0.710832	0.93935	-0.0902654	0.0913903	0.551527
PA3737	thiol:disulfide interchange protein DsbC[Pseudomonas aeruginosa PAO1 PAO1-UW]	0.899908	-0.152151			1.26586	0.340118	0.0939834	0.348087
PA0393	pyrroline-5-carboxylate reductase[Pseudomonas aeruginosa PAO1 PAO1-UW]	1.01889	0.0269956			1.12017	0.163717	0.0953562	0.0966764
PA1750	phospho-2-dehydro-3-deoxyheptonate aldolase[Pseudomonas aeruginosa PAO1 PAO1-UW]	1.07174	0.099954	1.14593	0.196519	0.99822	-0.00257007	0.0979677	0.0995595
PA4403	secretion protein SecA[Pseudomonas aeruginosa PAO1 PAO1-UW]	1.51275	0.597175	1.03368	0.0477893	0.786812	-0.345908	0.0996853	0.473679
PA4519	ornithine decarboxylase[Pseudomonas aeruginosa PAO1 PAO1-UW]	1.07279	0.101367					0.101367
PA4389	probable short-chain dehydrogenase[Pseudomonas aeruginosa PAO1 PAO1-UW]	1.07309	0.101768					0.101768
PA5243	delta-aminolevulinic acid dehydratase[Pseudomonas aeruginosa PAO1 PAO1-UW]	0.919375	-0.121274	1.25656	0.329476			0.104101	0.318729
PA1156	NrdA, catalytic component of class Ia ribonucleotide reductase[Pseudomonas aeruginosa PAO1 PAO1-UW]	1.2308	0.299592	0.961067	-0.0572914	1.05015	0.0705955	0.104299	0.180813
PA4258	50S ribosomal protein L22[Pseudomonas aeruginosa PAO1 PAO1-UW]	0.986959	-0.0189376	1.37578	0.460245	0.921257	-0.118325	0.107661	0.309364
PA3977	glutamate-1-semialdehyde 2,1-aminomutase[Pseudomonas aeruginosa PAO1 PAO1-UW]	1.09412	0.129768			1.0614	0.0859669	0.107867	0.030972
PA1338	gamma-glutamyltranspeptidase precursor[Pseudomonas aeruginosa PAO1 PAO1-UW]	1.0799	0.110895					0.110895
PA1585	2-oxoglutarate dehydrogenase (E1 subunit)[Pseudomonas aeruginosa PAO1 PAO1-UW]	1.14537	0.195818	0.90287	-0.147409	1.22054	0.287517	0.111975	0.229265
PA2204	probable binding protein component of ABC transporter[Pseudomonas aeruginosa PAO1 PAO1-UW]	0.894228	-0.161285	0.78845	-0.342909	1.79518	0.844132	0.113313	0.63939
PA1687	spermidine synthase[Pseudomonas aeruginosa PAO1 PAO1-UW]	1.08188	0.113547					0.113547
PA4333	probable fumarase[Pseudomonas aeruginosa PAO1 PAO1-UW]	1.12105	0.164846	1.18675	0.247013	0.952627	-0.0700171	0.113947	0.16453
PA3107	o-succinylhomoserine sulfhydrylase[Pseudomonas aeruginosa PAO1 PAO1-UW]	1.08369	0.115958					0.115958
PA5117	regulatory protein TypA[Pseudomonas aeruginosa PAO1 PAO1-UW]	1.08563	0.118526	1.09922	0.136475	1.0765	0.106344	0.120448	0.0151572
PA1803	Lon protease[Pseudomonas aeruginosa PAO1 PAO1-UW]	1.2176	0.284039	1.18193	0.241145	0.893938	-0.161753	0.121144	0.245932
PA3637	CTP synthase[Pseudomonas aeruginosa PAO1 PAO1-UW]	1.4046	0.49016	1.08621	0.119296	0.844819	-0.243286	0.122057	0.366731
PA1795	cysteinyl-tRNA synthetase[Pseudomonas aeruginosa PAO1 PAO1-UW]	1.00653	0.00939644			1.1811	0.240128	0.124762	0.163151
PA3108	amidophosphoribosyltransferase[Pseudomonas aeruginosa PAO1 PAO1-UW]	1.09077	0.125349					0.125349
PA4235	bacterioferritin[Pseudomonas aeruginosa PAO1 PAO1-UW]	0.865356	-0.208635	0.805689	-0.311706	1.88079	0.911342	0.130334	0.678334
PA5153	amino acid (lysine/arginine/ornithine/histidine/octopine) ABC transporter periplasmic binding protein[Pseudomonas aeruginosa PAO1 PAO1-UW]	1.59031	0.66931	0.754017	-0.407331			0.130989	0.7613
PA5141	phosphoribosylformimino-5-aminoimidazole carboxamide[Pseudomonas aeruginosa PAO1 PAO1-UW]	1.07413	0.103169	1.27987	0.355997	0.964678	-0.0518804	0.135762	0.205883
PA2044	hypothetical protein[Pseudomonas aeruginosa PAO1 PAO1-UW]	0.998731	-0.00183239			1.21062	0.275749	0.136958	0.19628
PA4763	DNA repair protein RecN[Pseudomonas aeruginosa PAO1 PAO1-UW]	1.32575	0.40681			0.915349	-0.127606	0.139602	0.37789
PA4484	Glu-tRNA(Gln) amidotransferase subunit B[Pseudomonas aeruginosa PAO1 PAO1-UW]	1.06823	0.0952244	1.11258	0.153908	1.12564	0.170747	0.13996	0.0396464
PA1457	chemotaxis protein CheZ[Pseudomonas aeruginosa PAO1 PAO1-UW]	1.10441	0.143278					0.143278
PA3413	conserved hypothetical protein[Pseudomonas aeruginosa PAO1 PAO1-UW]	1.06644	0.0927999	1.19413	0.255965	1.05916	0.0829177	0.143894	0.097182
PA5565	glucose-inhibited division protein A[Pseudomonas aeruginosa PAO1 PAO1-UW]	1.1049	0.143918					0.143918
PA5339	conserved hypothetical protein[Pseudomonas aeruginosa PAO1 PAO1-UW]	0.986671	-0.0193595	1.27975	0.355867	1.07126	0.0993046	0.145271	0.19179
PA4402	glutamate N-acetyltransferase[Pseudomonas aeruginosa PAO1 PAO1-UW]	0.938507	-0.0915604	1.22422	0.291867	1.18294	0.242376	0.147561	0.208558
PA2446	glycine cleavage system protein H2[Pseudomonas aeruginosa PAO1 PAO1-UW]	0.930936	-0.103246	1.31839	0.398782			0.147768	0.354988
PA5552	glucosamine-1-phosphate acetyltransferase/N-acetylglucosamine-1-phosphate uridyltransferase[Pseudomonas aeruginosa PAO1 PAO1-UW]	1.09818	0.13511	0.99848	-0.00219421	1.24718	0.318666	0.150527	0.160985
PA0964	pqsR-mediated PQS regulator, PmpR[Pseudomonas aeruginosa PAO1 PAO1-UW]	0.845288	-0.242486	1.25404	0.326584	1.2907	0.368159	0.150752	0.341188
PA3823	queuine tRNA-ribosyltransferase[Pseudomonas aeruginosa PAO1 PAO1-UW]	1.11044	0.15113					0.15113
PA4270	DNA-directed RNA polymerase beta chain[Pseudomonas aeruginosa PAO1 PAO1-UW]	1.19351	0.255207	1.24741	0.318936	0.921875	-0.117357	0.152262	0.235661
PA4053	6,7-dimethyl-8-ribityllumazine synthase[Pseudomonas aeruginosa PAO1 PAO1-UW]	1.11145	0.15244					0.15244
PA1614	glycerol-3-phosphate dehydrogenase, biosynthetic[Pseudomonas aeruginosa PAO1 PAO1-UW]	1.11148	0.152478					0.152478
PA3584	glycerol-3-phosphate dehydrogenase[Pseudomonas aeruginosa PAO1 PAO1-UW]	1.11226	0.153488					0.153488
PA0962	DNA-binding protein from starved cells, Dps[Pseudomonas aeruginosa PAO1 PAO1-UW]	0.990951	-0.0131149	1.02488	0.0354551	1.35572	0.439058	0.1538	0.248232
PA2619	initiation factor[Pseudomonas aeruginosa PAO1 PAO1-UW]			1.14716	0.198063	1.08233	0.114136	0.1561	0.0593457
PA0139	alkyl hydroperoxide reductase subunit C[Pseudomonas aeruginosa PAO1 PAO1-UW]	0.961298	-0.0569438	1.22032	0.287263	1.18233	0.241638	0.157319	0.186954
PA5164	dTDP-4-dehydrorhamnose 3,5-epimerase[Pseudomonas aeruginosa PAO1 PAO1-UW]	1.11599	0.158319					0.158319
PA5493	DNA polymerase I[Pseudomonas aeruginosa PAO1 PAO1-UW]	0.948144	-0.0768223	1.31625	0.396434			0.159806	0.334643
PA1097	transcriptional regulator FleQ[Pseudomonas aeruginosa PAO1 PAO1-UW]	1.11901	0.162225					0.162225
PA2854	conserved hypothetical protein[Pseudomonas aeruginosa PAO1 PAO1-UW]	1.04215	0.0595591	1.44593	0.531994	0.930923	-0.103267	0.162762	0.329965
PA1793	peptidyl-prolyl cis-trans isomerase B[Pseudomonas aeruginosa PAO1 PAO1-UW]	0.705641	-0.502993	1.18518	0.245101	1.68902	0.756189	0.166099	0.633298
PA3308	RNA helicase HepA[Pseudomonas aeruginosa PAO1 PAO1-UW]	1.24675	0.318177	1.34635	0.429053	0.841894	-0.248289	0.166314	0.363311
PA0956	prolyl-tRNA synthetase[Pseudomonas aeruginosa PAO1 PAO1-UW]	1.20523	0.269307	1.08283	0.114808	1.0883	0.122079	0.168731	0.0871769
PA5556	ATP synthase alpha chain[Pseudomonas aeruginosa PAO1 PAO1-UW]	1.42636	0.512342	1.17402	0.231456	0.850268	-0.234011	0.169929	0.376962
PA4595	probable ATP-binding component of ABC transporter[Pseudomonas aeruginosa PAO1 PAO1-UW]	1.20694	0.27136	1.14673	0.197525	1.03447	0.0488981	0.172594	0.113307
PA4406	UDP-3-O-acyl-N-acetylglucosamine deacetylase[Pseudomonas aeruginosa PAO1 PAO1-UW]	1.19949	0.262425	1.35556	0.438884	0.880804	-0.183108	0.172734	0.320549
PA3155	UDP-2-acetamido-2-dideoxy-d-ribo-hex-3-uluronic acid transaminase, wbpE[Pseudomonas aeruginosa PAO1 PAO1-UW]	1.1296	0.175814					0.175814
PA4854	phosphoribosylaminoimidazolecarboxamide formyltransferase[Pseudomonas aeruginosa PAO1 PAO1-UW]	1.16496	0.220278	1.13067	0.177179	1.09647	0.132863	0.176774	0.0437085
PA3859	carboxylesterase[Pseudomonas aeruginosa PAO1 PAO1-UW]					1.1347	0.182315	0.182315
PA1069	hypothetical protein[Pseudomonas aeruginosa PAO1 PAO1-UW]	1.13581	0.183718					0.183718
PA4625	cyclic diguanylate-regulated TPS partner A, CdrA[Pseudomonas aeruginosa PAO1 PAO1-UW]	1.13725	0.185556					0.185556
PA1562	aconitate hydratase 1[Pseudomonas aeruginosa PAO1 PAO1-UW]	1.13817	0.186722					0.186722
PA2629	adenylosuccinate lyase[Pseudomonas aeruginosa PAO1 PAO1-UW]	1.10025	0.137834	1.16537	0.220792	1.15246	0.204721	0.187782	0.0439966
PA4642	hypothetical protein[Pseudomonas aeruginosa PAO1 PAO1-UW]	0.788304	-0.343176			1.64801	0.720725	0.188774	0.752292
PA0084	TssC1[Pseudomonas aeruginosa PAO1 PAO1-UW]	1.37477	0.459185			0.951652	-0.0714947	0.193845	0.375247
PA0895	N-succinylglutamate 5-semialdehyde dehydrogenase[Pseudomonas aeruginosa PAO1 PAO1-UW]	1.1695	0.225894	1.01216	0.0174379	1.26855	0.343182	0.195505	0.164985
PA4665	peptide chain release factor 1[Pseudomonas aeruginosa PAO1 PAO1-UW]	1.04194	0.0592747	1.30133	0.379991	1.11038	0.151055	0.196773	0.165174
PA4329	pyruvate kinase II[Pseudomonas aeruginosa PAO1 PAO1-UW]	1.19947	0.262402	1.35746	0.440913	0.928891	-0.106419	0.198965	0.279126
PA3112	acetyl-CoA carboxylase beta subunit[Pseudomonas aeruginosa PAO1 PAO1-UW]	1.14982	0.201402					0.201402
PA4542	ClpB protein[Pseudomonas aeruginosa PAO1 PAO1-UW]	1.03162	0.0449105	1.43372	0.519761	1.04701	0.0662717	0.210314	0.268201
PA4920	NH3-dependent NAD synthetase[Pseudomonas aeruginosa PAO1 PAO1-UW]	1.13831	0.186898	1.17527	0.232988	1.17254	0.229637	0.216508	0.0256974
PA3139	probable amino acid aminotransferase[Pseudomonas aeruginosa PAO1 PAO1-UW]	1.21509	0.281069	1.11057	0.151306	1.16841	0.224542	0.218972	0.0650605
PA0382	DNA mismatch repair protein MicA[Pseudomonas aeruginosa PAO1 PAO1-UW]	1.16541	0.220833					0.220833
PA4386	GroES protein[Pseudomonas aeruginosa PAO1 PAO1-UW]	0.852006	-0.231064	1.65834	0.729738	1.125	0.169922	0.222865	0.482584
PA4764	ferric uptake regulation protein[Pseudomonas aeruginosa PAO1 PAO1-UW]	0.877014	-0.189329	1.32906	0.410408	1.36665	0.450644	0.223908	0.358438
PA3745	30S ribosomal protein S16[Pseudomonas aeruginosa PAO1 PAO1-UW]	0.966454	-0.0492277	1.32735	0.408553	1.24327	0.31414	0.224488	0.2417
PA0401	noncatalytic dihydroorotase-like protein[Pseudomonas aeruginosa PAO1 PAO1-UW]	1.26678	0.341165	1.08655	0.119753			0.230459	0.156561
PA1818	lysine-specific pyridoxal 5~-phosphate-dependent carboxylase, LdcA[Pseudomonas aeruginosa PAO1 PAO1-UW]	1.17353	0.230854					0.230854
PA1772	probable methyltransferase[Pseudomonas aeruginosa PAO1 PAO1-UW]	0.957013	-0.0633901	1.36338	0.447187	1.24561	0.316857	0.233551	0.265287
PA5038	3-dehydroquinate synthase[Pseudomonas aeruginosa PAO1 PAO1-UW]	1.17598	0.233864					0.233864
PA0856	hypothetical protein[Pseudomonas aeruginosa PAO1 PAO1-UW]	1.14891	0.200261	1.20302	0.266659	1.1825	0.241843	0.236254	0.0335502
PA2967	3-oxoacyl-[acyl-carrier-protein] reductase[Pseudomonas aeruginosa PAO1 PAO1-UW]	1.14904	0.200428	1.21168	0.277004	1.18679	0.247068	0.2415	0.0385904
PA0950	probable arsenate reductase[Pseudomonas aeruginosa PAO1 PAO1-UW]	0.9325	-0.100825	1.23111	0.299954	1.44886	0.534919	0.244683	0.321456
PA4762	heat shock protein GrpE[Pseudomonas aeruginosa PAO1 PAO1-UW]	1.02437	0.034739	1.23753	0.307465	1.31885	0.399284	0.247163	0.189606
PA4275	transcription antitermination protein NusG[Pseudomonas aeruginosa PAO1 PAO1-UW]	0.830095	-0.268652	1.76854	0.822555	1.13909	0.187882	0.247262	0.548022
PA1095	hypothetical protein[Pseudomonas aeruginosa PAO1 PAO1-UW]					1.18746	0.247883	0.247883
PA3440	conserved hypothetical protein[Pseudomonas aeruginosa PAO1 PAO1-UW]	1.1886	0.249267					0.249267
PA4956	thiosulfate:cyanide sulfurtransferase[Pseudomonas aeruginosa PAO1 PAO1-UW]	1.24559	0.316827			1.13783	0.18628	0.251554	0.0923106
PA0604	probable binding protein component of ABC transporter[Pseudomonas aeruginosa PAO1 PAO1-UW]	1.09629	0.132634	1.01838	0.026272	1.51139	0.595876	0.251594	0.302863
PA4753	conserved hypothetical protein[Pseudomonas aeruginosa PAO1 PAO1-UW]	1.96056	0.971267	0.909051	-0.137566	0.949505	-0.074752	0.252983	0.622845
PA5016	dihydrolipoamide acetyltransferase[Pseudomonas aeruginosa PAO1 PAO1-UW]	1.42845	0.514452	1.55561	0.637484	0.764478	-0.387453	0.254828	0.559623
PA0903	alanyl-tRNA synthetase[Pseudomonas aeruginosa PAO1 PAO1-UW]	1.30124	0.379892	1.23981	0.310123	1.0583	0.0817486	0.257255	0.155945
PA4748	triosephosphate isomerase[Pseudomonas aeruginosa PAO1 PAO1-UW]	1.19916	0.262029					0.262029
PA1816	DNA polymerase III, epsilon chain[Pseudomonas aeruginosa PAO1 PAO1-UW]	1.20392	0.267741					0.267741
PA3182	6-phosphogluconolactonase[Pseudomonas aeruginosa PAO1 PAO1-UW]	0.914183	-0.129445	1.28624	0.363156	1.49339	0.578591	0.270767	0.362947
PA4245	50S ribosomal protein L30[Pseudomonas aeruginosa PAO1 PAO1-UW]	1.07751	0.107696			1.35885	0.442388	0.275042	0.236663
PA0265	succinate-semialdehyde dehydrogenase[Pseudomonas aeruginosa PAO1 PAO1-UW]	1.249	0.320775	1.22115	0.288241	1.16378	0.218823	0.275947	0.0520762
PA1837	hypothetical protein[Pseudomonas aeruginosa PAO1 PAO1-UW]	1.08431	0.116782	1.21592	0.282044	1.36413	0.447982	0.282269	0.1656
PA2642	NADH dehydrogenase I chain G[Pseudomonas aeruginosa PAO1 PAO1-UW]			1.50944	0.594013	0.980276	-0.0287399	0.282637	0.440353
PA1049	pyridoxine 5~-phosphate oxidase[Pseudomonas aeruginosa PAO1 PAO1-UW]			0.938571	-0.0914616	1.58533	0.66478	0.286659	0.534744
PA0943	hypothetical protein[Pseudomonas aeruginosa PAO1 PAO1-UW]	1.14192	0.191462			1.309	0.388461	0.289962	0.139299
PA5298	xanthine phosphoribosyltransferase[Pseudomonas aeruginosa PAO1 PAO1-UW]	1.22304	0.290471					0.290471
PA3525	argininosuccinate synthase[Pseudomonas aeruginosa PAO1 PAO1-UW]	1.31155	0.391276	1.52978	0.613325	0.913984	-0.129759	0.291614	0.381435
PA5119	glutamine synthetase[Pseudomonas aeruginosa PAO1 PAO1-UW]	1.53883	0.621835	0.98822	-0.0170951	1.21254	0.278031	0.294257	0.319774
PA3666	tetrahydrodipicolinate succinylase[Pseudomonas aeruginosa PAO1 PAO1-UW]	1.22889	0.297357	1.04562	0.0643633	1.43581	0.521862	0.294527	0.228762
PA0019	polypeptide deformylase[Pseudomonas aeruginosa PAO1 PAO1-UW]	1.13578	0.183689	1.18097	0.239973	1.41093	0.496646	0.306769	0.166829
PA3159	UDP-N-acetyl-d-glucosamine 6-Dehydrogenase[Pseudomonas aeruginosa PAO1 PAO1-UW]	1.38518	0.470073	1.60383	0.68152	0.871349	-0.198677	0.317639	0.459472
PA5316	50S ribosomal protein L28[Pseudomonas aeruginosa PAO1 PAO1-UW]			1.32429	0.405217	1.18867	0.249354	0.327285	0.110212
PA4481	rod shape-determining protein MreB[Pseudomonas aeruginosa PAO1 PAO1-UW]	1.23954	0.3098			1.2733	0.348577	0.329188	0.027419
PA0794	probable aconitate hydratase[Pseudomonas aeruginosa PAO1 PAO1-UW]	1.26374	0.337702					0.337702
PA1596	heat shock protein HtpG[Pseudomonas aeruginosa PAO1 PAO1-UW]	1.43735	0.523411	1.08444	0.116957	1.30079	0.379385	0.339918	0.206081
PA4272	50S ribosomal protein L10[Pseudomonas aeruginosa PAO1 PAO1-UW]	1.38175	0.4665	1.40014	0.485566	1.04918	0.0692623	0.340443	0.235043
PA0008	glycyl-tRNA synthetase beta chain[Pseudomonas aeruginosa PAO1 PAO1-UW]	1.27522	0.350748	1.34302	0.425479	1.18925	0.25005	0.342092	0.0880343
PA4646	uracil phosphoribosyltransferase[Pseudomonas aeruginosa PAO1 PAO1-UW]	1.30882	0.388271	1.67223	0.741774	0.946723	-0.0789854	0.350353	0.411691
PA1804	DNA-binding protein HU[Pseudomonas aeruginosa PAO1 PAO1-UW]	1.18144	0.240541	1.46032	0.546288	1.21536	0.281381	0.35607	0.165995
PA4273	50S ribosomal protein L1[Pseudomonas aeruginosa PAO1 PAO1-UW]	1.18661	0.246846	1.46791	0.553766	1.21466	0.280547	0.360386	0.168318
PA5301	probable transcriptional regulator[Pseudomonas aeruginosa PAO1 PAO1-UW]	1.16176	0.216318	1.42143	0.50734			0.361829	0.205784
PA0937	conserved hypothetical protein[Pseudomonas aeruginosa PAO1 PAO1-UW]	1.17247	0.229546	1.41245	0.498195			0.363871	0.189964
PA5245	conserved hypothetical protein[Pseudomonas aeruginosa PAO1 PAO1-UW]	1.15413	0.20681			1.44227	0.528344	0.367577	0.227359
PA4257	30S ribosomal protein S3[Pseudomonas aeruginosa PAO1 PAO1-UW]	2.12343	1.0864	0.851915	-0.231218	1.19252	0.254015	0.369732	0.666387
PA5304	D-amino acid dehydrogenase, small subunit[Pseudomonas aeruginosa PAO1 PAO1-UW]	1.29299	0.370712					0.370712
PA4743	ribosome-binding factor A[Pseudomonas aeruginosa PAO1 PAO1-UW]					1.30105	0.379673	0.379673
PA4005	conserved hypothetical protein[Pseudomonas aeruginosa PAO1 PAO1-UW]	0.979089	-0.0304884	1.52914	0.612725	1.48493	0.570392	0.38421	0.359762
PA4241	30S ribosomal protein S13[Pseudomonas aeruginosa PAO1 PAO1-UW]	1.72581	0.787276	1.23636	0.306099	1.04311	0.0608938	0.384756	0.369524
PA3742	50S ribosomal protein L19[Pseudomonas aeruginosa PAO1 PAO1-UW]	1.49854	0.583558	1.29455	0.372456	1.16014	0.214299	0.390104	0.185261
PA4848	biotin carboxylase[Pseudomonas aeruginosa PAO1 PAO1-UW]	1.07131	0.0993781	1.55907	0.640683	1.34818	0.431015	0.390359	0.272933
PA0795	citrate synthase 2[Pseudomonas aeruginosa PAO1 PAO1-UW]	1.31257	0.392395					0.392395
PA4265	elongation factor Tu[Pseudomonas aeruginosa PAO1 PAO1-UW]	1.29194	0.369537	1.43363	0.519669	1.22643	0.294461	0.394556	0.114669
PA1082	flagellar basal-body rod protein FlgG[Pseudomonas aeruginosa PAO1 PAO1-UW]			1.5066	0.591301	1.15217	0.204357	0.397829	0.273611
PA5046	malic enzyme[Pseudomonas aeruginosa PAO1 PAO1-UW]	1.36691	0.450915	1.31293	0.392793	1.28585	0.362724	0.402144	0.0448331
PA5435	probable transcarboxylase subunit[Pseudomonas aeruginosa PAO1 PAO1-UW]	1.28559	0.362434	1.353	0.436164	1.3269	0.408057	0.402218	0.0372105
PA1588	succinyl-CoA synthetase beta chain[Pseudomonas aeruginosa PAO1 PAO1-UW]	1.63699	0.711045	1.18503	0.244926	1.19259	0.254096	0.403356	0.266506
PA3656	30S ribosomal protein S2[Pseudomonas aeruginosa PAO1 PAO1-UW]	1.35688	0.44029	1.19869	0.261455	1.42489	0.510851	0.404199	0.128556
PA1794	glutaminyl-tRNA synthetase[Pseudomonas aeruginosa PAO1 PAO1-UW]	1.24763	0.319186	1.35693	0.440342	1.38771	0.472711	0.410747	0.0809283
PA3617	RecA protein[Pseudomonas aeruginosa PAO1 PAO1-UW]	1.43897	0.525036	1.36224	0.445983	1.20286	0.266467	0.412495	0.132497
PA0621	conserved hypothetical protein[Pseudomonas aeruginosa PAO1 PAO1-UW]	0.939136	-0.0905934	1.50195	0.586837	1.6936	0.760093	0.418779	0.449555
PA4670	ribose-phosphate pyrophosphokinase[Pseudomonas aeruginosa PAO1 PAO1-UW]	1.33427	0.416046	1.80873	0.854977	1.0236	0.0336468	0.43489	0.410989
PA1162	succinyl-diaminopimelate desuccinylase[Pseudomonas aeruginosa PAO1 PAO1-UW]	1.35294	0.436099					0.436099
PA1770	phosphoenolpyruvate synthase[Pseudomonas aeruginosa PAO1 PAO1-UW]	1.37644	0.460938	1.60859	0.685794	1.1256	0.170691	0.439141	0.258242
PA2442	glycine cleavage system protein T2[Pseudomonas aeruginosa PAO1 PAO1-UW]	1.2035	0.26724	1.5529	0.634968			0.451104	0.260023
PA2743	translation initiation factor IF-3[Pseudomonas aeruginosa PAO1 PAO1-UW]	1.12959	0.1758	1.81975	0.863741	1.24952	0.321369	0.453637	0.362542
PA0899	succinylarginine dihydrolase[Pseudomonas aeruginosa PAO1 PAO1-UW]	1.36961	0.453763					0.453763
PA3194	phosphogluconate dehydratase[Pseudomonas aeruginosa PAO1 PAO1-UW]	1.34792	0.430737	1.28831	0.365483	1.51091	0.595418	0.463879	0.118496
PA0423	PasP[Pseudomonas aeruginosa PAO1 PAO1-UW]	1.25502	0.327707	1.3688	0.452911	1.54107	0.623934	0.468184	0.148703
PA0628	conserved hypothetical protein[Pseudomonas aeruginosa PAO1 PAO1-UW]	1.36078	0.444435	1.55413	0.636106	1.26288	0.336717	0.47242	0.151643
PA4259	30S ribosomal protein S19[Pseudomonas aeruginosa PAO1 PAO1-UW]	1.84045	0.880057	1.32306	0.403878	1.10574	0.145014	0.476316	0.372837
PA5054	heat shock protein HslU[Pseudomonas aeruginosa PAO1 PAO1-UW]	1.45647	0.542476	1.74806	0.805758	1.06031	0.0844925	0.477575	0.364986
PA3635	enolase[Pseudomonas aeruginosa PAO1 PAO1-UW]	1.21641	0.282627	2.12399	1.08677	1.04957	0.0697924	0.479731	0.536377
PA1768	hypothetical protein[Pseudomonas aeruginosa PAO1 PAO1-UW]	1.39514	0.480408					0.480408
PA3533	conserved hypothetical protein[Pseudomonas aeruginosa PAO1 PAO1-UW]	1.17499	0.232643	1.35103	0.434065	1.71358	0.777014	0.48124	0.275235
PA5312	Aldehyde dehydrogenase[Pseudomonas aeruginosa PAO1 PAO1-UW]	1.47459	0.560313	1.29151	0.36906	1.43016	0.51618	0.481851	0.100142
PA2445	glycine cleavage system protein P2[Pseudomonas aeruginosa PAO1 PAO1-UW]	1.39906	0.484454					0.484454
PA4671	probable ribosomal protein L25[Pseudomonas aeruginosa PAO1 PAO1-UW]	1.45916	0.545142	1.52011	0.604179	1.24263	0.313402	0.487574	0.153699
PA4249	30S ribosomal protein S8[Pseudomonas aeruginosa PAO1 PAO1-UW]	1.20137	0.264685	1.64413	0.717321	1.41243	0.498178	0.493394	0.226356
PA1589	succinyl-CoA synthetase alpha chain[Pseudomonas aeruginosa PAO1 PAO1-UW]	1.57982	0.659762	1.3669	0.450907	1.32011	0.400659	0.503776	0.137404
PA1586	dihydrolipoamide succinyltransferase (E2 subunit)[Pseudomonas aeruginosa PAO1 PAO1-UW]	1.75654	0.812736	1.20212	0.265577	1.35233	0.43545	0.504588	0.280055
PA3582	glycerol kinase[Pseudomonas aeruginosa PAO1 PAO1-UW]	1.4196	0.505485					0.505485
PA5172	ornithine carbamoyltransferase, catabolic[Pseudomonas aeruginosa PAO1 PAO1-UW]	1.42197	0.507889					0.507889
PA1796	5,10-methylene-tetrahydrofolate dehydrogenase / cyclohydrolase[Pseudomonas aeruginosa PAO1 PAO1-UW]	1.34598	0.428654	1.61189	0.688754	1.33163	0.413191	0.5102	0.154826
PA1459	probable methyltransferase[Pseudomonas aeruginosa PAO1 PAO1-UW]	1.42549	0.511458					0.511458
PA3181	2-keto-3-deoxy-6-phosphogluconate aldolase[Pseudomonas aeruginosa PAO1 PAO1-UW]	1.34606	0.428743	1.2327	0.301818	1.79126	0.840973	0.523845	0.281878
PA4847	biotin carboxyl carrier protein (BCCP)[Pseudomonas aeruginosa PAO1 PAO1-UW]	1.2951	0.373061	1.19315	0.25478	2.05211	1.0371	0.554982	0.421698
PA4267	30S ribosomal protein S7[Pseudomonas aeruginosa PAO1 PAO1-UW]	1.79235	0.841852	1.56668	0.647708	1.14742	0.198388	0.562649	0.330057
PA1787	aconitate hydratase 2[Pseudomonas aeruginosa PAO1 PAO1-UW]	1.56634	0.647393	1.54447	0.627116	1.33476	0.416581	0.563696	0.127809
PA5302	catabolic alanine racemase[Pseudomonas aeruginosa PAO1 PAO1-UW]	1.48387	0.569365					0.569365
PA0300	polyamine transport protein[Pseudomonas aeruginosa PAO1 PAO1-UW]	1.72171	0.783845	1.36875	0.452859	1.41696	0.502803	0.579836	0.178433
PA3803	probable isoprenoid biosynthetic protein GcpE[Pseudomonas aeruginosa PAO1 PAO1-UW]	1.50378	0.588596					0.588596
PA3183	glucose-6-phosphate 1-dehydrogenase[Pseudomonas aeruginosa PAO1 PAO1-UW]	1.5501	0.632358	1.66329	0.734041	1.33512	0.416974	0.594458	0.161896
PA3940	probable DNA binding protein[Pseudomonas aeruginosa PAO1 PAO1-UW]	1.26965	0.344437	2.01798	1.01291	1.345	0.427604	0.594984	0.364317
PA4239	30S ribosomal protein S4[Pseudomonas aeruginosa PAO1 PAO1-UW]	1.76588	0.820384	1.41811	0.503968	1.39348	0.478696	0.601016	0.190398
PA3983	conserved hypothetical protein[Pseudomonas aeruginosa PAO1 PAO1-UW]	1.51841	0.602558					0.602558
PA2612	seryl-tRNA synthetase[Pseudomonas aeruginosa PAO1 PAO1-UW]			1.52766	0.611323	1.52993	0.613462	0.612393	0.00151255
PA0945	phosphoribosylaminoimidazole synthetase[Pseudomonas aeruginosa PAO1 PAO1-UW]	1.20222	0.2657	1.9481	0.962071			0.613885	0.492409
PA5015	pyruvate dehydrogenase[Pseudomonas aeruginosa PAO1 PAO1-UW]	1.80073	0.848585	1.42446	0.510412	1.40669	0.492304	0.6171	0.200676
PA2951	electron transfer flavoprotein alpha-subunit[Pseudomonas aeruginosa PAO1 PAO1-UW]	1.21986	0.286719	2.50314	1.32374	1.19332	0.254978	0.621812	0.608093
PA0132	Beta-alanine:pyruvate transaminase[Pseudomonas aeruginosa PAO1 PAO1-UW]	1.55322	0.635265					0.635265
PA1155	NrdB, tyrosyl radical-harboring component of class Ia ribonucleotide reductase[Pseudomonas aeruginosa PAO1 PAO1-UW]	1.21236	0.277815	1.81524	0.860162	1.70916	0.773289	0.637089	0.314157
PA1421	guanidinobutyrase[Pseudomonas aeruginosa PAO1 PAO1-UW]	1.56373	0.644987					0.644987
PA4768	SmpB protein[Pseudomonas aeruginosa PAO1 PAO1-UW]					1.56998	0.650743	0.650743
PA5507	hypothetical protein[Pseudomonas aeruginosa PAO1 PAO1-UW]	1.26495	0.339078	1.37623	0.460722	2.23568	1.16071	0.653504	0.443446
PA1074	branched-chain amino acid transport protein BraC[Pseudomonas aeruginosa PAO1 PAO1-UW]	1.07962	0.110523	1.34964	0.432574	2.68188	1.42325	0.655448	0.684153
PA0083	TssB1[Pseudomonas aeruginosa PAO1 PAO1-UW]	1.31056	0.390183	1.84528	0.88384	1.64052	0.714156	0.662726	0.250814
PA4686	hypothetical protein[Pseudomonas aeruginosa PAO1 PAO1-UW]	1.58936	0.668449					0.668449
PA0754	hypothetical protein[Pseudomonas aeruginosa PAO1 PAO1-UW]	1.14753	0.198534	1.07339	0.102178	3.32974	1.73541	0.678707	0.916397
PA1583	succinate dehydrogenase (A subunit)[Pseudomonas aeruginosa PAO1 PAO1-UW]	1.39329	0.478498	1.73726	0.796814	1.71771	0.780484	0.685265	0.179252
PA4274	50S ribosomal protein L11[Pseudomonas aeruginosa PAO1 PAO1-UW]	1.52834	0.611969	1.90478	0.929625	1.46813	0.553984	0.698526	0.202227
PA4246	30S ribosomal protein S5[Pseudomonas aeruginosa PAO1 PAO1-UW]	1.53375	0.617065	1.97008	0.978251	1.41571	0.501527	0.698947	0.248687
PA2112	conserved hypothetical protein[Pseudomonas aeruginosa PAO1 PAO1-UW]	1.72154	0.783697	1.45804	0.544032	1.72361	0.785429	0.704386	0.138873
PA4496	probable binding protein component of ABC transporter[Pseudomonas aeruginosa PAO1 PAO1-UW]	1.36359	0.44741			2.00403	1.00291	0.725158	0.392794
PA2850	organic hydroperoxide resistance protein[Pseudomonas aeruginosa PAO1 PAO1-UW]	1.16039	0.214614	1.4671	0.552969	2.70985	1.43821	0.735266	0.631841
PA1533	conserved hypothetical protein[Pseudomonas aeruginosa PAO1 PAO1-UW]	1.6299	0.704785	1.78767	0.838079	1.59167	0.670544	0.737803	0.0885133
PA4563	30S ribosomal protein S20[Pseudomonas aeruginosa PAO1 PAO1-UW]	1.75106	0.808232	1.87949	0.910338	1.43069	0.516708	0.745093	0.204269
PA4240	30S ribosomal protein S11[Pseudomonas aeruginosa PAO1 PAO1-UW]			1.69592	0.762065	1.66438	0.734987	0.748526	0.019147
PA4673	conserved hypothetical protein[Pseudomonas aeruginosa PAO1 PAO1-UW]	1.3708	0.455016	2.13774	1.09609	1.6413	0.714839	0.755315	0.322447
PA0576	sigma factor RpoD[Pseudomonas aeruginosa PAO1 PAO1-UW]	1.83611	0.876654	1.62048	0.69642	1.61679	0.693132	0.755402	0.10502
PA1802	ClpX[Pseudomonas aeruginosa PAO1 PAO1-UW]	1.56878	0.649643	1.68948	0.75658	1.81516	0.860096	0.75544	0.105231
PA4935	30S ribosomal protein S6[Pseudomonas aeruginosa PAO1 PAO1-UW]	1.65514	0.726955	1.89519	0.922343	1.6318	0.706461	0.785253	0.119165
PA4251	50S ribosomal protein L5[Pseudomonas aeruginosa PAO1 PAO1-UW]	1.68955	0.75664	2.04505	1.03214	1.51766	0.601849	0.796875	0.217947
PA4261	50S ribosomal protein L23[Pseudomonas aeruginosa PAO1 PAO1-UW]	1.93285	0.950731	1.80567	0.852535	1.51454	0.598877	0.800714	0.181561
PA4264	30S ribosomal protein S10[Pseudomonas aeruginosa PAO1 PAO1-UW]	1.36662	0.450608	3.03106	1.59982	1.28536	0.362176	0.804201	0.690444
PA4741	30S ribosomal protein S15[Pseudomonas aeruginosa PAO1 PAO1-UW]	1.62431	0.699824	2.58543	1.3704	1.2945	0.372394	0.814207	0.508743
PA4498	probable metallopeptidase[Pseudomonas aeruginosa PAO1 PAO1-UW]	1.73113	0.791712	1.17987	0.238633	2.68809	1.42658	0.818975	0.594442
PA1159	probable cold-shock protein[Pseudomonas aeruginosa PAO1 PAO1-UW]	1.36493	0.448828	1.89535	0.922461	2.13091	1.09147	0.820921	0.333138
PA0766	serine protease MucD precursor[Pseudomonas aeruginosa PAO1 PAO1-UW]			1.70183	0.767088	1.83883	0.878786	0.822937	0.0789829
PA1609	beta-ketoacyl-ACP synthase I[Pseudomonas aeruginosa PAO1 PAO1-UW]	1.89631	0.923197	1.73903	0.798284	1.68467	0.752467	0.82465	0.0883657
PA4248	50S ribosomal protein L6[Pseudomonas aeruginosa PAO1 PAO1-UW]	1.45023	0.536283	2.59302	1.37463	1.47858	0.564214	0.825044	0.476164
PA4934	30S ribosomal protein S18[Pseudomonas aeruginosa PAO1 PAO1-UW]			2.15175	1.10551	1.4782	0.563838	0.834673	0.383019
PA0299	Polyamine:pyruvate transaminase[Pseudomonas aeruginosa PAO1 PAO1-UW]	1.69173	0.758499	1.66212	0.733024	2.05035	1.03587	0.842465	0.16798
PA4432	30S ribosomal protein S9[Pseudomonas aeruginosa PAO1 PAO1-UW]	1.90045	0.926345	2.31594	1.2116	1.37948	0.464123	0.867356	0.377214
PA2250	lipoamide dehydrogenase-Val[Pseudomonas aeruginosa PAO1 PAO1-UW]	1.83061	0.872322					0.872322
PA0871	pterin-4-alpha-carbinolamine dehydratase[Pseudomonas aeruginosa PAO1 PAO1-UW]	1.09128	0.126015	1.59303	0.671775	3.64595	1.86629	0.888028	0.890065
PA4443	ATP sulfurylase small subunit[Pseudomonas aeruginosa PAO1 PAO1-UW]	1.90015	0.926114					0.926114
PA4745	N utilization substance protein A[Pseudomonas aeruginosa PAO1 PAO1-UW]	1.92804	0.947137	1.98152	0.986608	1.80416	0.851324	0.928356	0.06957
PA2000	DhcB, dehydrocarnitine CoA transferase, subunit B[Pseudomonas aeruginosa PAO1 PAO1-UW]	1.90812	0.932149	1.90803	0.932088			0.932118	4.37822e-05
PA4502	probable binding protein component of ABC transporter[Pseudomonas aeruginosa PAO1 PAO1-UW]	1.64522	0.718283	1.38332	0.468135	3.21025	1.68268	0.956367	0.641323
PA2249	branched-chain alpha-keto acid dehydrogenase (lipoamide component)[Pseudomonas aeruginosa PAO1 PAO1-UW]			1.94151	0.957177			0.957177
PA4932	50S ribosomal protein L9[Pseudomonas aeruginosa PAO1 PAO1-UW]	1.84621	0.884566	2.67223	1.41805	1.48663	0.572045	0.958219	0.427782
PA0870	aromatic amino acid aminotransferase[Pseudomonas aeruginosa PAO1 PAO1-UW]	1.83562	0.876264	1.94002	0.956075	2.25162	1.17097	1.0011	0.152423
PA4723	suppressor protein DksA[Pseudomonas aeruginosa PAO1 PAO1-UW]	1.45957	0.545543	2.45997	1.29864	2.26778	1.18128	1.00849	0.405194
PA1800	trigger factor[Pseudomonas aeruginosa PAO1 PAO1-UW]	1.6663	0.736648	2.68794	1.4265	1.97022	0.978355	1.04717	0.350035
PA4268	30S ribosomal protein S12[Pseudomonas aeruginosa PAO1 PAO1-UW]			1.7945	0.843585	2.42763	1.27955	1.06157	0.308274
PA5429	aspartate ammonia-lyase[Pseudomonas aeruginosa PAO1 PAO1-UW]	2.4692	1.30404	2.1571	1.10909	1.75181	0.808843	1.07399	0.249458
PA0130	3-Oxopropanoate dehydrogenase[Pseudomonas aeruginosa PAO1 PAO1-UW]	1.79435	0.843465	2.16743	1.11599	2.41262	1.2706	1.07668	0.216264
PA4252	50S ribosomal protein L24[Pseudomonas aeruginosa PAO1 PAO1-UW]	1.59499	0.673548	3.58821	1.84327	1.73399	0.794098	1.10364	0.643367
PA3195	glyceraldehyde 3-phosphate dehydrogenase[Pseudomonas aeruginosa PAO1 PAO1-UW]	1.97073	0.978732			2.58097	1.36791	1.17332	0.275191
PA2008	fumarylacetoacetase[Pseudomonas aeruginosa PAO1 PAO1-UW]	2.28872	1.19454					1.19454
PA4250	30S ribosomal protein S14[Pseudomonas aeruginosa PAO1 PAO1-UW]	2.22236	1.15209	2.86506	1.51857	1.92778	0.946941	1.20587	0.289582
PA0447	glutaryl-CoA dehydrogenase[Pseudomonas aeruginosa PAO1 PAO1-UW]	2.30847	1.20694					1.20694
PA5167	DctP[Pseudomonas aeruginosa PAO1 PAO1-UW]	1.50668	0.591375	1.41903	0.504906	6.0032	2.58573	1.22734	1.1772
PA0049	hypothetical protein[Pseudomonas aeruginosa PAO1 PAO1-UW]	1.98163	0.986685	2.81268	1.49195			1.23932	0.357273
PA3190	probable binding protein component of ABC sugar transporter[Pseudomonas aeruginosa PAO1 PAO1-UW]	1.49403	0.579209	1.52826	0.611894	5.76718	2.52787	1.23966	1.11574
PA2952	electron transfer flavoprotein beta-subunit[Pseudomonas aeruginosa PAO1 PAO1-UW]	1.80249	0.849988	3.43558	1.78055	2.14541	1.10125	1.24393	0.48141
PA2007	maleylacetoacetate isomerase[Pseudomonas aeruginosa PAO1 PAO1-UW]	1.36081	0.444464			4.2906	2.10118	1.27282	1.17147
PA4262	50S ribosomal protein L4[Pseudomonas aeruginosa PAO1 PAO1-UW]	2.51429	1.33015	2.55923	1.35571	2.20361	1.13987	1.27524	0.117933
PA4500	probable binding protein component of ABC transporter[Pseudomonas aeruginosa PAO1 PAO1-UW]	1.89009	0.918452	2.02226	1.01597	3.83961	1.94096	1.29179	0.564304
PA2667	MvaU[Pseudomonas aeruginosa PAO1 PAO1-UW]	2.55294	1.35216					1.35216
PA0782	proline dehydrogenase PutA[Pseudomonas aeruginosa PAO1 PAO1-UW]	2.5138	1.32987	2.33304	1.22221	2.85083	1.51138	1.35449	0.146149
PA2009	homogentisate 1,2-dioxygenase[Pseudomonas aeruginosa PAO1 PAO1-UW]	2.56275	1.35769					1.35769
PA4568	50S ribosomal protein L21[Pseudomonas aeruginosa PAO1 PAO1-UW]	2.52617	1.33695	4.34457	2.11921	1.61609	0.69251	1.38289	0.71446
PA4567	50S ribosomal protein L27[Pseudomonas aeruginosa PAO1 PAO1-UW]	2.93314	1.55245	2.33287	1.22211			1.38728	0.233587
PA1999	DhcA, dehydrocarnitine CoA transferase, subunit A[Pseudomonas aeruginosa PAO1 PAO1-UW]	2.35199	1.23388			3.00302	1.58641	1.41015	0.249277
PA4255	50S ribosomal protein L29[Pseudomonas aeruginosa PAO1 PAO1-UW]	2.49181	1.31719	4.00355	2.00128	1.9038	0.928884	1.41579	0.542953
PA1093	hypothetical protein[Pseudomonas aeruginosa PAO1 PAO1-UW]			2.30327	1.20368	3.1693	1.66416	1.43392	0.325608
PA1984	NAD+ dependent aldehyde dehydrogenase ExaC[Pseudomonas aeruginosa PAO1 PAO1-UW]	2.78431	1.47732					1.47732
PA0865	4-hydroxyphenylpyruvate dioxygenase[Pseudomonas aeruginosa PAO1 PAO1-UW]	2.00496	1.00357	2.73128	1.44958	3.99062	1.99661	1.48325	0.497376
PA0624	hypothetical protein[Pseudomonas aeruginosa PAO1 PAO1-UW]	1.5318	0.615224	3.5406	1.82399	4.73087	2.24211	1.56044	0.844855
PA2001	acetyl-CoA acetyltransferase[Pseudomonas aeruginosa PAO1 PAO1-UW]	3.55809	1.8311	3.12312	1.64299	2.39192	1.25817	1.57742	0.29204
PA4247	50S ribosomal protein L18[Pseudomonas aeruginosa PAO1 PAO1-UW]	2.31953	1.21383	4.29752	2.1035	2.73516	1.45162	1.58965	0.460618
PA4256	50S ribosomal protein L16[Pseudomonas aeruginosa PAO1 PAO1-UW]	2.81531	1.49329	4.24103	2.08442	2.51714	1.33179	1.6365	0.396225
PA4244	50S ribosomal protein L15[Pseudomonas aeruginosa PAO1 PAO1-UW]	2.57362	1.3638	4.2273	2.07974	2.81159	1.49138	1.64497	0.381882
PA4433	50S ribosomal protein L13[Pseudomonas aeruginosa PAO1 PAO1-UW]	3.29256	1.71921	4.20782	2.07307	2.65514	1.40879	1.73369	0.332378
PA4254	30S ribosomal protein S17[Pseudomonas aeruginosa PAO1 PAO1-UW]	3.22198	1.68795	3.61211	1.85284	3.62524	1.85807	1.79962	0.0967476
PA4315	transcriptional regulator MvaT, P16 subunit[Pseudomonas aeruginosa PAO1 PAO1-UW]	3.36498	1.7506	5.21109	2.38159	3.04809	1.6079	1.91336	0.411722
PA4263	50S ribosomal protein L3[Pseudomonas aeruginosa PAO1 PAO1-UW]	3.57176	1.83663	4.19166	2.06752	4.82122	2.2694	2.05785	0.216544
PA4260	50S ribosomal protein L2[Pseudomonas aeruginosa PAO1 PAO1-UW]	3.45079	1.78693	5.47318	2.45238	4.01083	2.0039	2.08107	0.339372
PA4237	50S ribosomal protein L17[Pseudomonas aeruginosa PAO1 PAO1-UW]	2.7077	1.43707	5.31861	2.41105	5.70459	2.51212	2.12008	0.593662
PA0505	hypothetical protein[Pseudomonas aeruginosa PAO1 PAO1-UW]					4.51236	2.17388	2.17388
PA5348	probable DNA-binding protein[Pseudomonas aeruginosa PAO1 PAO1-UW]	3.79568	1.92436	4.82444	2.27036	8.73954	3.12756	2.44076	0.619434
PA4271	50S ribosomal protein L7 / L12[Pseudomonas aeruginosa PAO1 PAO1-UW]	3.98365	1.99409	12.5607	3.65084	3.45115	1.78708	2.47734	1.02154
