# Supplementary material for: Quantitative proteomics unravels that the post-transcriptional regulator Crc modulates the generation of vesicles and secreted virulence determinants of Pseudomonas aeruginosa
Source: Data Brief. 2015 Jul 10;4:450–3. doi: 10.1016/j.dib.2015.07.002 (PMC4534582; doi:10.1016/j.dib.2015.07.002)
Supplement: Supplementary file 1 — Supplementary Material [file mmc1.zip › Table 3.xls]

## Sheet: Hoja1
Table 3. Vesicle-associated proteins
prot_acc	prot_desc	prot_mass	prot_pi
PA0004	DNA gyrase subunit B[Pseudomonas aeruginosa PAO1 PAO1-UW]	97522	5.62
PA0005	lysophosphatidic acid acyltransferase, LptA[Pseudomonas aeruginosa PAO1 PAO1-UW]	30654	9.74
PA0008	glycyl-tRNA synthetase beta chain[Pseudomonas aeruginosa PAO1 PAO1-UW]	78625	5.11
PA0011	2-OH-lauroyltransferase[Pseudomonas aeruginosa PAO1 PAO1-UW]	36591	9.42
PA0012	hypothetical protein[Pseudomonas aeruginosa PAO1 PAO1-UW]	10302	5.52
PA0020	hypothetical protein[Pseudomonas aeruginosa PAO1 PAO1-UW]	40013	8.92
PA0040	conserved hypothetical protein[Pseudomonas aeruginosa PAO1 PAO1-UW]	64700	8.35
PA0041	probable hemagglutinin[Pseudomonas aeruginosa PAO1 PAO1-UW]	378075	5.3
PA0045	hypothetical protein[Pseudomonas aeruginosa PAO1 PAO1-UW]	26300	9.16
PA0046	hypothetical protein[Pseudomonas aeruginosa PAO1 PAO1-UW]	14200	5.66
PA0047	hypothetical protein[Pseudomonas aeruginosa PAO1 PAO1-UW]	18172	5.33
PA0049	hypothetical protein[Pseudomonas aeruginosa PAO1 PAO1-UW]	61505	9.62
PA0064	hypothetical protein[Pseudomonas aeruginosa PAO1 PAO1-UW]	36178	8.75
PA0070	TagQ1[Pseudomonas aeruginosa PAO1 PAO1-UW]	34567	8.93
PA0074	serine/threonine protein kinase PpkA[Pseudomonas aeruginosa PAO1 PAO1-UW]	115517	5.33
PA0077	IcmF1[Pseudomonas aeruginosa PAO1 PAO1-UW]	126134	6.02
PA0078	TssL1[Pseudomonas aeruginosa PAO1 PAO1-UW]	50520	7.81
PA0080	TssJ1[Pseudomonas aeruginosa PAO1 PAO1-UW]	17542	6.11
PA0085	Hcp1[Pseudomonas aeruginosa PAO1 PAO1-UW]	19611	6.29
PA0126	hypothetical protein[Pseudomonas aeruginosa PAO1 PAO1-UW]	24509	7.66
PA0130	3-Oxopropanoate dehydrogenase[Pseudomonas aeruginosa PAO1 PAO1-UW]	57161	5.7
PA0132	Beta-alanine:pyruvate transaminase[Pseudomonas aeruginosa PAO1 PAO1-UW]	50887	6.06
PA0139	alkyl hydroperoxide reductase subunit C[Pseudomonas aeruginosa PAO1 PAO1-UW]	22782	5.89
PA0156	Resistance-Nodulation-Cell Division (RND) triclosan efflux membrane fusion protein, TriA[Pseudomonas aeruginosa PAO1 PAO1-UW]	42590	6.12
PA0162	histidine porin OpdC[Pseudomonas aeruginosa PAO1 PAO1-UW]	51466	4.97
PA0165	hypothetical protein[Pseudomonas aeruginosa PAO1 PAO1-UW]	33573	5.08
PA0175	probable chemotaxis protein methyltransferase[Pseudomonas aeruginosa PAO1 PAO1-UW]	33109	9.16
PA0265	succinate-semialdehyde dehydrogenase[Pseudomonas aeruginosa PAO1 PAO1-UW]	56719	5.6
PA0266	4-aminobutyrate aminotransferase[Pseudomonas aeruginosa PAO1 PAO1-UW]	48782	6.05
PA0277	conserved hypothetical protein[Pseudomonas aeruginosa PAO1 PAO1-UW]	28811	6.08
PA0291	Anaerobically-induced outer membrane porin OprE precursor[Pseudomonas aeruginosa PAO1 PAO1-UW]	53095	8.67
PA0298	Glutamylpolyamine synthetase[Pseudomonas aeruginosa PAO1 PAO1-UW]	54621	5.22
PA0299	Polyamine:pyruvate transaminase[Pseudomonas aeruginosa PAO1 PAO1-UW]	54253	5.71
PA0300	polyamine transport protein[Pseudomonas aeruginosa PAO1 PAO1-UW]	46316	6.97
PA0302	polyamine transport protein PotG[Pseudomonas aeruginosa PAO1 PAO1-UW]	45966	6.02
PA0309	hypothetical protein[Pseudomonas aeruginosa PAO1 PAO1-UW]	27870	6.75
PA0315	hypothetical protein[Pseudomonas aeruginosa PAO1 PAO1-UW]	17228	6.58
PA0316	D-3-phosphoglycerate dehydrogenase[Pseudomonas aeruginosa PAO1 PAO1-UW]	48120	6.08
PA0354	conserved hypothetical protein[Pseudomonas aeruginosa PAO1 PAO1-UW]	46855	6.48
PA0371	hypothetical protein[Pseudomonas aeruginosa PAO1 PAO1-UW]	56998	5.67
PA0372	probable zinc protease[Pseudomonas aeruginosa PAO1 PAO1-UW]	55271	6.17
PA0373	signal recognition particle receptor FtsY[Pseudomonas aeruginosa PAO1 PAO1-UW]	52253	4.81
PA0374	cell division protein FtsE[Pseudomonas aeruginosa PAO1 PAO1-UW]	25750	10.15
PA0375	cell division protein FtsX[Pseudomonas aeruginosa PAO1 PAO1-UW]	38105	5.4
PA0378	probable transglycosylase[Pseudomonas aeruginosa PAO1 PAO1-UW]	29072	10.29
PA0390	homoserine O-acetyltransferase[Pseudomonas aeruginosa PAO1 PAO1-UW]	44245	5.64
PA0401	noncatalytic dihydroorotase-like protein[Pseudomonas aeruginosa PAO1 PAO1-UW]	45506	5.56
PA0402	aspartate carbamoyltransferase[Pseudomonas aeruginosa PAO1 PAO1-UW]	38571	6.33
PA0406	TonB3[Pseudomonas aeruginosa PAO1 PAO1-UW]	38780	9.99
PA0407	glutathione synthetase[Pseudomonas aeruginosa PAO1 PAO1-UW]	37451	5.68
PA0411	twitching motility protein PilJ[Pseudomonas aeruginosa PAO1 PAO1-UW]	76087	4.65
PA0421	hypothetical protein[Pseudomonas aeruginosa PAO1 PAO1-UW]	58785	9.76
PA0423	PasP[Pseudomonas aeruginosa PAO1 PAO1-UW]	23357	6.09
PA0425	Resistance-Nodulation-Cell Division (RND) multidrug efflux membrane fusion protein MexA precursor[Pseudomonas aeruginosa PAO1 PAO1-UW]	44305	8.75
PA0426	Resistance-Nodulation-Cell Division (RND) multidrug efflux transporter MexB[Pseudomonas aeruginosa PAO1 PAO1-UW]	118765	5.51
PA0427	Major intrinsic multiple antibiotic resistance efflux outer membrane protein OprM precursor[Pseudomonas aeruginosa PAO1 PAO1-UW]	54486	5.52
PA0428	probable ATP-dependent RNA helicase[Pseudomonas aeruginosa PAO1 PAO1-UW]	75782	9.98
PA0430	5,10-methylenetetrahydrofolate reductase[Pseudomonas aeruginosa PAO1 PAO1-UW]	34234	6.13
PA0432	S-adenosyl-L-homocysteine hydrolase[Pseudomonas aeruginosa PAO1 PAO1-UW]	56779	5.71
PA0447	glutaryl-CoA dehydrogenase[Pseudomonas aeruginosa PAO1 PAO1-UW]	46009	5.84
PA0456	probable cold-shock protein[Pseudomonas aeruginosa PAO1 PAO1-UW]	8566	8.09
PA0460	hypothetical protein[Pseudomonas aeruginosa PAO1 PAO1-UW]	20301	5.67
PA0461	conserved hypothetical protein[Pseudomonas aeruginosa PAO1 PAO1-UW]	37643	9.24
PA0462	hypothetical protein[Pseudomonas aeruginosa PAO1 PAO1-UW]	28225	10.04
PA0468	hypothetical protein[Pseudomonas aeruginosa PAO1 PAO1-UW]	34340	5.05
PA0470	Ferrichrome receptor FiuA[Pseudomonas aeruginosa PAO1 PAO1-UW]	92574	5.46
PA0537	conserved hypothetical protein[Pseudomonas aeruginosa PAO1 PAO1-UW]	23942	8.63
PA0541	hypothetical protein[Pseudomonas aeruginosa PAO1 PAO1-UW]	19123	8.46
PA0546	methionine adenosyltransferase[Pseudomonas aeruginosa PAO1 PAO1-UW]	46129	5.26
PA0548	transketolase[Pseudomonas aeruginosa PAO1 PAO1-UW]	76243	5.16
PA0552	phosphoglycerate kinase[Pseudomonas aeruginosa PAO1 PAO1-UW]	44985	5.28
PA0555	fructose-1,6-bisphosphate aldolase[Pseudomonas aeruginosa PAO1 PAO1-UW]	41327	5.34
PA0572	hypothetical protein[Pseudomonas aeruginosa PAO1 PAO1-UW]	105087	6.13
PA0576	sigma factor RpoD[Pseudomonas aeruginosa PAO1 PAO1-UW]	75266	4.9
PA0579	30S ribosomal protein S21[Pseudomonas aeruginosa PAO1 PAO1-UW]	10111	10.78
PA0594	peptidyl-prolyl cis-trans isomerase SurA[Pseudomonas aeruginosa PAO1 PAO1-UW]	51241	5.65
PA0595	organic solvent tolerance protein OstA precursor[Pseudomonas aeruginosa PAO1 PAO1-UW]	109959	5.41
PA0603	probable ATP-binding component of ABC transporter[Pseudomonas aeruginosa PAO1 PAO1-UW]	42687	6.03
PA0604	probable binding protein component of ABC transporter[Pseudomonas aeruginosa PAO1 PAO1-UW]	42892	5.87
PA0605	probable permease of ABC transporter[Pseudomonas aeruginosa PAO1 PAO1-UW]	48051	9.53
PA0613	hypothetical protein[Pseudomonas aeruginosa PAO1 PAO1-UW]	14278	9.34
PA0614	hypothetical protein[Pseudomonas aeruginosa PAO1 PAO1-UW]	16388	8.49
PA0615	hypothetical protein[Pseudomonas aeruginosa PAO1 PAO1-UW]	19319	4.53
PA0616	hypothetical protein[Pseudomonas aeruginosa PAO1 PAO1-UW]	20032	5.93
PA0617	probable bacteriophage protein[Pseudomonas aeruginosa PAO1 PAO1-UW]	12416	9.5
PA0618	probable bacteriophage protein[Pseudomonas aeruginosa PAO1 PAO1-UW]	32575	4.6
PA0619	probable bacteriophage protein[Pseudomonas aeruginosa PAO1 PAO1-UW]	20598	5.41
PA0620	probable bacteriophage protein[Pseudomonas aeruginosa PAO1 PAO1-UW]	75648	8.39
PA0622	probable bacteriophage protein[Pseudomonas aeruginosa PAO1 PAO1-UW]	43628	5.27
PA0623	probable bacteriophage protein[Pseudomonas aeruginosa PAO1 PAO1-UW]	19513	5.06
PA0624	hypothetical protein[Pseudomonas aeruginosa PAO1 PAO1-UW]	12994	4.62
PA0625	hypothetical protein[Pseudomonas aeruginosa PAO1 PAO1-UW]	81348	9.53
PA0626	hypothetical protein[Pseudomonas aeruginosa PAO1 PAO1-UW]	32760	9.67
PA0627	conserved hypothetical protein[Pseudomonas aeruginosa PAO1 PAO1-UW]	7759	4.28
PA0628	conserved hypothetical protein[Pseudomonas aeruginosa PAO1 PAO1-UW]	37920	8.8
PA0629	conserved hypothetical protein[Pseudomonas aeruginosa PAO1 PAO1-UW]	23277	10.08
PA0630	hypothetical protein[Pseudomonas aeruginosa PAO1 PAO1-UW]	12925	5.13
PA0631	hypothetical protein[Pseudomonas aeruginosa PAO1 PAO1-UW]	9832	10.29
PA0633	hypothetical protein[Pseudomonas aeruginosa PAO1 PAO1-UW]	18871	4.93
PA0634	hypothetical protein[Pseudomonas aeruginosa PAO1 PAO1-UW]	13629	5.07
PA0636	hypothetical protein[Pseudomonas aeruginosa PAO1 PAO1-UW]	69009	8.88
PA0637	conserved hypothetical protein[Pseudomonas aeruginosa PAO1 PAO1-UW]	12965	9.5
PA0638	probable bacteriophage protein[Pseudomonas aeruginosa PAO1 PAO1-UW]	26007	4.7
PA0639	conserved hypothetical protein[Pseudomonas aeruginosa PAO1 PAO1-UW]	29370	6.42
PA0640	probable bacteriophage protein[Pseudomonas aeruginosa PAO1 PAO1-UW]	22384	10.05
PA0641	probable bacteriophage protein[Pseudomonas aeruginosa PAO1 PAO1-UW]	135937	5.76
PA0642	hypothetical protein[Pseudomonas aeruginosa PAO1 PAO1-UW]	28997	6.34
PA0643	hypothetical protein[Pseudomonas aeruginosa PAO1 PAO1-UW]	39561	8.54
PA0644	hypothetical protein[Pseudomonas aeruginosa PAO1 PAO1-UW]	13395	4.77
PA0646	hypothetical protein[Pseudomonas aeruginosa PAO1 PAO1-UW]	37963	8.5
PA0652	transcriptional regulator Vfr[Pseudomonas aeruginosa PAO1 PAO1-UW]	26601	8.25
PA0659	hypothetical protein[Pseudomonas aeruginosa PAO1 PAO1-UW]	39311	4.52
PA0663	hypothetical protein[Pseudomonas aeruginosa PAO1 PAO1-UW]	29487	9.69
PA0699	probable peptidyl-prolyl cis-trans isomerase, PpiC-type[Pseudomonas aeruginosa PAO1 PAO1-UW]	35502	7.77
PA0735	hypothetical protein[Pseudomonas aeruginosa PAO1 PAO1-UW]	31955	9.72
PA0755	cis-aconitate porin OpdH[Pseudomonas aeruginosa PAO1 PAO1-UW]	49973	7.81
PA0762	sigma factor AlgU[Pseudomonas aeruginosa PAO1 PAO1-UW]	23381	5.44
PA0763	anti-sigma factor MucA[Pseudomonas aeruginosa PAO1 PAO1-UW]	21752	5.67
PA0764	negative regulator for alginate biosynthesis MucB[Pseudomonas aeruginosa PAO1 PAO1-UW]	35842	5.81
PA0766	serine protease MucD precursor[Pseudomonas aeruginosa PAO1 PAO1-UW]	54227	7.04
PA0767	GTP-binding protein LepA[Pseudomonas aeruginosa PAO1 PAO1-UW]	72353	5.43
PA0768	signal peptidase I[Pseudomonas aeruginosa PAO1 PAO1-UW]	34579	8.49
PA0769	hypothetical protein[Pseudomonas aeruginosa PAO1 PAO1-UW]	15922	7.96
PA0778	inhibitor of cysteine peptidase[Pseudomonas aeruginosa PAO1 PAO1-UW]	15457	4.85
PA0779	AsrA[Pseudomonas aeruginosa PAO1 PAO1-UW]	96636	6.38
PA0782	proline dehydrogenase PutA[Pseudomonas aeruginosa PAO1 PAO1-UW]	121541	5.83
PA0783	sodium/proline symporter PutP[Pseudomonas aeruginosa PAO1 PAO1-UW]	56148	7.66
PA0789	probable amino acid permease[Pseudomonas aeruginosa PAO1 PAO1-UW]	53378	9.44
PA0807	AmpDh3[Pseudomonas aeruginosa PAO1 PAO1-UW]	30432	5.89
PA0833	hypothetical protein[Pseudomonas aeruginosa PAO1 PAO1-UW]	25799	8.89
PA0834	conserved hypothetical protein[Pseudomonas aeruginosa PAO1 PAO1-UW]	38242	9.53
PA0837	peptidyl-prolyl cis-trans isomerase SlyD[Pseudomonas aeruginosa PAO1 PAO1-UW]	17864	4.47
PA0856	hypothetical protein[Pseudomonas aeruginosa PAO1 PAO1-UW]	22868	9.44
PA0865	4-hydroxyphenylpyruvate dioxygenase[Pseudomonas aeruginosa PAO1 PAO1-UW]	42286	5.1
PA0867	membrane-bound lysozyme inhibitor of c-type lysozyme MliC[Pseudomonas aeruginosa PAO1 PAO1-UW]	15554	5.06
PA0870	aromatic amino acid aminotransferase[Pseudomonas aeruginosa PAO1 PAO1-UW]	44963	5.86
PA0877	probable transcriptional regulator[Pseudomonas aeruginosa PAO1 PAO1-UW]	33433	6.77
PA0884	probable C4-dicarboxylate-binding periplasmic protein[Pseudomonas aeruginosa PAO1 PAO1-UW]	39750	8.44
PA0888	arginine/ornithine binding protein AotJ[Pseudomonas aeruginosa PAO1 PAO1-UW]	31543	6.43
PA0892	arginine/ornithine transport protein AotP[Pseudomonas aeruginosa PAO1 PAO1-UW]	30769	7.22
PA0895	N-succinylglutamate 5-semialdehyde dehydrogenase[Pseudomonas aeruginosa PAO1 PAO1-UW]	46694	5.63
PA0907	hypothetical protein[Pseudomonas aeruginosa PAO1 PAO1-UW]	20947	9.78
PA0910	hypothetical protein[Pseudomonas aeruginosa PAO1 PAO1-UW]	18447	5.93
PA0911	hypothetical protein[Pseudomonas aeruginosa PAO1 PAO1-UW]	16576	11.64
PA0913	probable Mg transporter MgtE[Pseudomonas aeruginosa PAO1 PAO1-UW]	56237	4.71
PA0919	hypothetical protein[Pseudomonas aeruginosa PAO1 PAO1-UW]	49835	5.17
PA0920	hypothetical protein[Pseudomonas aeruginosa PAO1 PAO1-UW]	98475	9.55
PA0931	ferric enterobactin receptor PirA[Pseudomonas aeruginosa PAO1 PAO1-UW]	84409	5.47
PA0936	lipopolysaccharide biosynthetic protein LpxO2[Pseudomonas aeruginosa PAO1 PAO1-UW]	37748	9.9
PA0938	hypothetical protein[Pseudomonas aeruginosa PAO1 PAO1-UW]	52839	9
PA0943	hypothetical protein[Pseudomonas aeruginosa PAO1 PAO1-UW]	30192	7.77
PA0945	phosphoribosylaminoimidazole synthetase[Pseudomonas aeruginosa PAO1 PAO1-UW]	39963	4.78
PA0946	hypothetical protein[Pseudomonas aeruginosa PAO1 PAO1-UW]	37665	4.93
PA0951	probable ribonuclease[Pseudomonas aeruginosa PAO1 PAO1-UW]	47508	8.88
PA0953	probable thioredoxin[Pseudomonas aeruginosa PAO1 PAO1-UW]	17743	5.05
PA0955	hypothetical protein[Pseudomonas aeruginosa PAO1 PAO1-UW]	37023	5.16
PA0956	prolyl-tRNA synthetase[Pseudomonas aeruginosa PAO1 PAO1-UW]	67093	5.28
PA0958	Basic amino acid, basic peptide and imipenem outer membrane porin OprD precursor[Pseudomonas aeruginosa PAO1 PAO1-UW]	51789	4.96
PA0961	probable cold-shock protein[Pseudomonas aeruginosa PAO1 PAO1-UW]	7821	9.68
PA0963	aspartyl-tRNA synthetase[Pseudomonas aeruginosa PAO1 PAO1-UW]	70719	5.37
PA0969	TolQ protein[Pseudomonas aeruginosa PAO1 PAO1-UW]	26243	5.97
PA0970	TolR protein[Pseudomonas aeruginosa PAO1 PAO1-UW]	17219	5.78
PA0971	TolA protein[Pseudomonas aeruginosa PAO1 PAO1-UW]	45099	9.55
PA0972	TolB protein[Pseudomonas aeruginosa PAO1 PAO1-UW]	49276	8.92
PA0973	Peptidoglycan associated lipoprotein OprL precursor[Pseudomonas aeruginosa PAO1 PAO1-UW]	19545	5.95
PA0974	conserved hypothetical protein[Pseudomonas aeruginosa PAO1 PAO1-UW]	31241	7.79
PA0985	pyocin S5[Pseudomonas aeruginosa PAO1 PAO1-UW]	63678	8.5
PA1011	hypothetical protein[Pseudomonas aeruginosa PAO1 PAO1-UW]	45237	4.92
PA1013	phosphoribosylaminoimidazole-succinocarboxamide synthase[Pseudomonas aeruginosa PAO1 PAO1-UW]	29978	5.31
PA1014	probable glycosyl transferase[Pseudomonas aeruginosa PAO1 PAO1-UW]	38873	8.47
PA1017	pimeloyl-CoA synthetase[Pseudomonas aeruginosa PAO1 PAO1-UW]	76908	5.42
PA1032	QuiP[Pseudomonas aeruginosa PAO1 PAO1-UW]	98617	7.25
PA1048	probable outer membrane protein precursor[Pseudomonas aeruginosa PAO1 PAO1-UW]	35185	9.32
PA1053	conserved hypothetical protein[Pseudomonas aeruginosa PAO1 PAO1-UW]	16406	9.64
PA1064	hypothetical protein[Pseudomonas aeruginosa PAO1 PAO1-UW]	25828	5.38
PA1070	branched-chain amino acid transport protein BraG[Pseudomonas aeruginosa PAO1 PAO1-UW]	27639	6.2
PA1071	branched-chain amino acid transport protein BraF[Pseudomonas aeruginosa PAO1 PAO1-UW]	30231	7.83
PA1074	branched-chain amino acid transport protein BraC[Pseudomonas aeruginosa PAO1 PAO1-UW]	44448	5.6
PA1080	flagellar hook protein FlgE[Pseudomonas aeruginosa PAO1 PAO1-UW]	50324	4.63
PA1081	flagellar basal-body rod protein FlgF[Pseudomonas aeruginosa PAO1 PAO1-UW]	27940	4.89
PA1082	flagellar basal-body rod protein FlgG[Pseudomonas aeruginosa PAO1 PAO1-UW]	28406	4.47
PA1083	flagellar L-ring protein precursor FlgH[Pseudomonas aeruginosa PAO1 PAO1-UW]	26104	6.29
PA1086	flagellar hook-associated protein 1 FlgK[Pseudomonas aeruginosa PAO1 PAO1-UW]	74428	4.64
PA1087	flagellar hook-associated protein type 3 FlgL[Pseudomonas aeruginosa PAO1 PAO1-UW]	49266	4.57
PA1092	flagellin type B[Pseudomonas aeruginosa PAO1 PAO1-UW]	51663	5.4
PA1094	flagellar capping protein FliD[Pseudomonas aeruginosa PAO1 PAO1-UW]	55184	6.52
PA1101	Flagella M-ring outer membrane protein precursor[Pseudomonas aeruginosa PAO1 PAO1-UW]	68046	5
PA1119	YfiB[Pseudomonas aeruginosa PAO1 PAO1-UW]	19565	8.07
PA1126	hypothetical protein[Pseudomonas aeruginosa PAO1 PAO1-UW]	22661	9.47
PA1127	probable oxidoreductase[Pseudomonas aeruginosa PAO1 PAO1-UW]	37939	5.36
PA1150	pyocin S2[Pseudomonas aeruginosa PAO1 PAO1-UW]	80581	9.06
PA1151	pyocin S2 immunity protein[Pseudomonas aeruginosa PAO1 PAO1-UW]	12051	6.74
PA1155	NrdB, tyrosyl radical-harboring component of class Ia ribonucleotide reductase[Pseudomonas aeruginosa PAO1 PAO1-UW]	50756	4.76
PA1156	NrdA, catalytic component of class Ia ribonucleotide reductase[Pseudomonas aeruginosa PAO1 PAO1-UW]	115137	5.61
PA1171	probable transglycolase[Pseudomonas aeruginosa PAO1 PAO1-UW]	45486	9
PA1178	PhoP/Q and low Mg2+ inducible outer membrane protein H1 precursor[Pseudomonas aeruginosa PAO1 PAO1-UW]	23578	9
PA1192	conserved hypothetical protein[Pseudomonas aeruginosa PAO1 PAO1-UW]	34254	6.15
PA1199	probable lipoprotein[Pseudomonas aeruginosa PAO1 PAO1-UW]	19807	10.26
PA1207	glutathione-regulated potassium-efflux system protein KefB[Pseudomonas aeruginosa PAO1 PAO1-UW]	69049	6.43
PA1222	probable membrane-bound lytic murein transglycolase A[Pseudomonas aeruginosa PAO1 PAO1-UW]	44328	5.73
PA1271	probable tonB-dependent receptor[Pseudomonas aeruginosa PAO1 PAO1-UW]	69159	5.33
PA1288	probable outer membrane protein precursor[Pseudomonas aeruginosa PAO1 PAO1-UW]	48992	5.74
PA1293	hypothetical protein[Pseudomonas aeruginosa PAO1 PAO1-UW]	41508	5.74
PA1317	cytochrome o ubiquinol oxidase subunit II[Pseudomonas aeruginosa PAO1 PAO1-UW]	39429	5.52
PA1318	cytochrome o ubiquinol oxidase subunit I[Pseudomonas aeruginosa PAO1 PAO1-UW]	77383	8.86
PA1324	hypothetical protein[Pseudomonas aeruginosa PAO1 PAO1-UW]	19923	5.65
PA1342	probable binding protein component of ABC transporter[Pseudomonas aeruginosa PAO1 PAO1-UW]	37736	8.3
PA1365	probable siderophore receptor[Pseudomonas aeruginosa PAO1 PAO1-UW]	91780	5.16
PA1397	probable two-component response regulator[Pseudomonas aeruginosa PAO1 PAO1-UW]	23706	5.36
PA1411	hypothetical protein[Pseudomonas aeruginosa PAO1 PAO1-UW]	33394	9.4
PA1421	guanidinobutyrase[Pseudomonas aeruginosa PAO1 PAO1-UW]	36345	5.21
PA1458	probable two-component sensor[Pseudomonas aeruginosa PAO1 PAO1-UW]	85014	4.55
PA1479	cytochrome C-type biogenesis protein CcmE[Pseudomonas aeruginosa PAO1 PAO1-UW]	18925	6.34
PA1481	cytochrome C biogenesis protein CcmG[Pseudomonas aeruginosa PAO1 PAO1-UW]	21625	5.38
PA1482	cytochrome C-type biogenesis protein CcmH[Pseudomonas aeruginosa PAO1 PAO1-UW]	18869	9.43
PA1483	cytochrome c-type biogenesis protein[Pseudomonas aeruginosa PAO1 PAO1-UW]	44997	5.1
PA1494	conserved hypothetical protein[Pseudomonas aeruginosa PAO1 PAO1-UW]	64184	5.71
PA1513	hypothetical protein[Pseudomonas aeruginosa PAO1 PAO1-UW]	47864	8.6
PA1528	cell division protein ZipA[Pseudomonas aeruginosa PAO1 PAO1-UW]	35099	5.64
PA1538	probable flavin-containing monooxygenase[Pseudomonas aeruginosa PAO1 PAO1-UW]	63178	9.36
PA1550	hypothetical protein[Pseudomonas aeruginosa PAO1 PAO1-UW]	21334	5.33
PA1551	probable ferredoxin[Pseudomonas aeruginosa PAO1 PAO1-UW]	58264	8.79
PA1552	Cytochrome c oxidase, cbb3-type, CcoP subunit[Pseudomonas aeruginosa PAO1 PAO1-UW]	37832	5.75
PA1553	Cytochrome c oxidase, cbb3-type, CcoO subunit[Pseudomonas aeruginosa PAO1 PAO1-UW]	24853	7.79
PA1554	Cytochrome c oxidase, cbb3-type, CcoN subunit[Pseudomonas aeruginosa PAO1 PAO1-UW]	54849	9.42
PA1561	aerotaxis receptor Aer[Pseudomonas aeruginosa PAO1 PAO1-UW]	59300	5.62
PA1580	citrate synthase[Pseudomonas aeruginosa PAO1 PAO1-UW]	51831	6.47
PA1581	succinate dehydrogenase (C subunit)[Pseudomonas aeruginosa PAO1 PAO1-UW]	15217	9.78
PA1582	succinate dehydrogenase (D subunit)[Pseudomonas aeruginosa PAO1 PAO1-UW]	14052	8.98
PA1583	succinate dehydrogenase (A subunit)[Pseudomonas aeruginosa PAO1 PAO1-UW]	67699	6.04
PA1584	succinate dehydrogenase (B subunit)[Pseudomonas aeruginosa PAO1 PAO1-UW]	28805	6.59
PA1585	2-oxoglutarate dehydrogenase (E1 subunit)[Pseudomonas aeruginosa PAO1 PAO1-UW]	112612	6.1
PA1586	dihydrolipoamide succinyltransferase (E2 subunit)[Pseudomonas aeruginosa PAO1 PAO1-UW]	47184	5.4
PA1587	lipoamide dehydrogenase-glc[Pseudomonas aeruginosa PAO1 PAO1-UW]	55649	6.48
PA1588	succinyl-CoA synthetase beta chain[Pseudomonas aeruginosa PAO1 PAO1-UW]	46502	5.83
PA1589	succinyl-CoA synthetase alpha chain[Pseudomonas aeruginosa PAO1 PAO1-UW]	33883	5.79
PA1596	heat shock protein HtpG[Pseudomonas aeruginosa PAO1 PAO1-UW]	79261	5.13
PA1598	conserved hypothetical protein[Pseudomonas aeruginosa PAO1 PAO1-UW]	30544	6.34
PA1608	probable chemotaxis transducer[Pseudomonas aeruginosa PAO1 PAO1-UW]	59355	4.8
PA1609	beta-ketoacyl-ACP synthase I[Pseudomonas aeruginosa PAO1 PAO1-UW]	45407	5.4
PA1615	probable lipase[Pseudomonas aeruginosa PAO1 PAO1-UW]	12882	5.19
PA1634	potassium-transporting ATPase, B chain[Pseudomonas aeruginosa PAO1 PAO1-UW]	76829	6.33
PA1638	conserved hypothetical protein[Pseudomonas aeruginosa PAO1 PAO1-UW]	34788	7.08
PA1642	selenophosphate synthetase[Pseudomonas aeruginosa PAO1 PAO1-UW]	38526	4.94
PA1646	probable chemotaxis transducer[Pseudomonas aeruginosa PAO1 PAO1-UW]	71511	5.24
PA1649	probable short-chain dehydrogenase[Pseudomonas aeruginosa PAO1 PAO1-UW]	27918	5.68
PA1674	GTP cyclohydrolase I precursor[Pseudomonas aeruginosa PAO1 PAO1-UW]	21658	6.96
PA1676	hypothetical protein[Pseudomonas aeruginosa PAO1 PAO1-UW]	12400	12.11
PA1681	chorismate synthase[Pseudomonas aeruginosa PAO1 PAO1-UW]	41217	6.16
PA1689	conserved hypothetical protein[Pseudomonas aeruginosa PAO1 PAO1-UW]	82154	6.06
PA1750	phospho-2-dehydro-3-deoxyheptonate aldolase[Pseudomonas aeruginosa PAO1 PAO1-UW]	42318	6.07
PA1766	hypothetical protein[Pseudomonas aeruginosa PAO1 PAO1-UW]	39345	6.5
PA1767	hypothetical protein[Pseudomonas aeruginosa PAO1 PAO1-UW]	60235	8.77
PA1768	hypothetical protein[Pseudomonas aeruginosa PAO1 PAO1-UW]	22583	9.18
PA1770	phosphoenolpyruvate synthase[Pseudomonas aeruginosa PAO1 PAO1-UW]	91733	5.02
PA1774	CrfX protein[Pseudomonas aeruginosa PAO1 PAO1-UW]	9777	7.01
PA1775	conserved cytoplasmic membrane protein, CmpX protein[Pseudomonas aeruginosa PAO1 PAO1-UW]	30586	7.88
PA1777	Major porin and structural outer membrane porin OprF precursor[Pseudomonas aeruginosa PAO1 PAO1-UW]	40682	4.98
PA1787	aconitate hydratase 2[Pseudomonas aeruginosa PAO1 PAO1-UW]	101392	5.22
PA1791	hypothetical protein[Pseudomonas aeruginosa PAO1 PAO1-UW]	53253	5.83
PA1800	trigger factor[Pseudomonas aeruginosa PAO1 PAO1-UW]	52731	4.83
PA1801	ClpP[Pseudomonas aeruginosa PAO1 PAO1-UW]	24922	5.96
PA1802	ClpX[Pseudomonas aeruginosa PAO1 PAO1-UW]	52040	5.1
PA1803	Lon protease[Pseudomonas aeruginosa PAO1 PAO1-UW]	97422	5.81
PA1804	DNA-binding protein HU[Pseudomonas aeruginosa PAO1 PAO1-UW]	10634	9.99
PA1805	peptidyl-prolyl cis-trans isomerase D[Pseudomonas aeruginosa PAO1 PAO1-UW]	75472	4.99
PA1807	probable ATP-binding component of ABC transporter[Pseudomonas aeruginosa PAO1 PAO1-UW]	61671	7.01
PA1818	lysine-specific pyridoxal 5~-phosphate-dependent carboxylase, LdcA[Pseudomonas aeruginosa PAO1 PAO1-UW]	86584	5.75
PA1825	hypothetical protein[Pseudomonas aeruginosa PAO1 PAO1-UW]	24494	7.88
PA1832	probable protease[Pseudomonas aeruginosa PAO1 PAO1-UW]	41565	8.67
PA1847	NfuA[Pseudomonas aeruginosa PAO1 PAO1-UW]	22892	4.47
PA1889	hypothetical protein[Pseudomonas aeruginosa PAO1 PAO1-UW]	36355	7.27
PA1922	probable TonB-dependent receptor[Pseudomonas aeruginosa PAO1 PAO1-UW]	73941	6.34
PA1941	hypothetical protein[Pseudomonas aeruginosa PAO1 PAO1-UW]	74306	7.67
PA1969	hypothetical protein[Pseudomonas aeruginosa PAO1 PAO1-UW]	14185	8.98
PA1984	NAD+ dependent aldehyde dehydrogenase ExaC[Pseudomonas aeruginosa PAO1 PAO1-UW]	58783	5.44
PA1999	DhcA, dehydrocarnitine CoA transferase, subunit A[Pseudomonas aeruginosa PAO1 PAO1-UW]	26617	5.26
PA2001	acetyl-CoA acetyltransferase[Pseudomonas aeruginosa PAO1 PAO1-UW]	42870	6.03
PA2002	conserved hypothetical protein[Pseudomonas aeruginosa PAO1 PAO1-UW]	51833	8.73
PA2009	homogentisate 1,2-dioxygenase[Pseudomonas aeruginosa PAO1 PAO1-UW]	49528	5.66
PA2014	methylcrotonyl-CoA carboxylase, beta-subunit[Pseudomonas aeruginosa PAO1 PAO1-UW]	60451	6.23
PA2019	Resistance-Nodulation-Cell Division (RND) multidrug efflux membrane fusion protein precursor[Pseudomonas aeruginosa PAO1 PAO1-UW]	43837	5.97
PA2035	probable decarboxylase[Pseudomonas aeruginosa PAO1 PAO1-UW]	60207	5.98
PA2042	probable transporter (membrane subunit)[Pseudomonas aeruginosa PAO1 PAO1-UW]	44008	7.07
PA2071	elongation factor G[Pseudomonas aeruginosa PAO1 PAO1-UW]	82707	5.11
PA2108	probable decarboxylase[Pseudomonas aeruginosa PAO1 PAO1-UW]	66566	6.13
PA2110	hypothetical protein[Pseudomonas aeruginosa PAO1 PAO1-UW]	33603	6.96
PA2111	hypothetical protein[Pseudomonas aeruginosa PAO1 PAO1-UW]	26680	6.85
PA2112	conserved hypothetical protein[Pseudomonas aeruginosa PAO1 PAO1-UW]	26881	5.73
PA2113	pyroglutamate porin OpdO[Pseudomonas aeruginosa PAO1 PAO1-UW]	46005	5.7
PA2196	probable transcriptional regulator[Pseudomonas aeruginosa PAO1 PAO1-UW]	23260	6.08
PA2232	PslB[Pseudomonas aeruginosa PAO1 PAO1-UW]	55730	5.74
PA2234	PslD[Pseudomonas aeruginosa PAO1 PAO1-UW]	29089	8.66
PA2235	PslE[Pseudomonas aeruginosa PAO1 PAO1-UW]	78744	5.99
PA2247	2-oxoisovalerate dehydrogenase (alpha subunit)[Pseudomonas aeruginosa PAO1 PAO1-UW]	47331	5.68
PA2248	2-oxoisovalerate dehydrogenase (beta subunit)[Pseudomonas aeruginosa PAO1 PAO1-UW]	40207	5.37
PA2249	branched-chain alpha-keto acid dehydrogenase (lipoamide component)[Pseudomonas aeruginosa PAO1 PAO1-UW]	47619	5.84
PA2250	lipoamide dehydrogenase-Val[Pseudomonas aeruginosa PAO1 PAO1-UW]	51284	6.16
PA2252	probable AGCS sodium/alanine/glycine symporter[Pseudomonas aeruginosa PAO1 PAO1-UW]	53156	8.75
PA2263	probable 2-hydroxyacid dehydrogenase[Pseudomonas aeruginosa PAO1 PAO1-UW]	36838	8.59
PA2264	conserved hypothetical protein[Pseudomonas aeruginosa PAO1 PAO1-UW]	27783	5.41
PA2266	probable cytochrome c precursor[Pseudomonas aeruginosa PAO1 PAO1-UW]	48906	5.84
PA2285	hypothetical protein[Pseudomonas aeruginosa PAO1 PAO1-UW]	25714	7.03
PA2290	glucose dehydrogenase[Pseudomonas aeruginosa PAO1 PAO1-UW]	90042	5.89
PA2291	probable glucose-sensitive porin[Pseudomonas aeruginosa PAO1 PAO1-UW]	54353	5.45
PA2350	probable ATP-binding component of ABC transporter[Pseudomonas aeruginosa PAO1 PAO1-UW]	41241	9.65
PA2378	probable aldehyde dehydrogenase[Pseudomonas aeruginosa PAO1 PAO1-UW]	89699	8.44
PA2398	ferripyoverdine receptor[Pseudomonas aeruginosa PAO1 PAO1-UW]	96587	5.38
PA2399	pyoverdine synthetase D[Pseudomonas aeruginosa PAO1 PAO1-UW]	278779	5.22
PA2445	glycine cleavage system protein P2[Pseudomonas aeruginosa PAO1 PAO1-UW]	108238	5.68
PA2453	hypothetical protein[Pseudomonas aeruginosa PAO1 PAO1-UW]	8735	7.9
PA2462	hypothetical protein[Pseudomonas aeruginosa PAO1 PAO1-UW]	598083	5.31
PA2505	tyrosine porin OpdT[Pseudomonas aeruginosa PAO1 PAO1-UW]	52064	4.91
PA2525	OpmB[Pseudomonas aeruginosa PAO1 PAO1-UW]	55755	5.33
PA2528	MuxA[Pseudomonas aeruginosa PAO1 PAO1-UW]	48419	8.92
PA2537	probable acyltransferase[Pseudomonas aeruginosa PAO1 PAO1-UW]	24477	6.92
PA2543	conserved hypothetical protein[Pseudomonas aeruginosa PAO1 PAO1-UW]	67349	6.31
PA2554	probable short-chain dehydrogenase[Pseudomonas aeruginosa PAO1 PAO1-UW]	27288	6.23
PA2559	hypothetical protein[Pseudomonas aeruginosa PAO1 PAO1-UW]	20242	5.89
PA2573	probable chemotaxis transducer[Pseudomonas aeruginosa PAO1 PAO1-UW]	59202	5.18
PA2581	hypothetical protein[Pseudomonas aeruginosa PAO1 PAO1-UW]	41678	8.82
PA2582	hypothetical protein[Pseudomonas aeruginosa PAO1 PAO1-UW]	21255	9.82
PA2614	periplasmic chaperone LolA[Pseudomonas aeruginosa PAO1 PAO1-UW]	24931	5.76
PA2623	isocitrate dehydrogenase[Pseudomonas aeruginosa PAO1 PAO1-UW]	50298	5.1
PA2624	isocitrate dehydrogenase[Pseudomonas aeruginosa PAO1 PAO1-UW]	89404	5.81
PA2629	adenylosuccinate lyase[Pseudomonas aeruginosa PAO1 PAO1-UW]	53876	5.59
PA2630	conserved hypothetical protein[Pseudomonas aeruginosa PAO1 PAO1-UW]	45321	4.42
PA2634	isocitrate lyase AceA[Pseudomonas aeruginosa PAO1 PAO1-UW]	64693	5.68
PA2638	NADH dehydrogenase I chain B[Pseudomonas aeruginosa PAO1 PAO1-UW]	27080	5.31
PA2639	NADH dehydrogenase I chain C,D[Pseudomonas aeruginosa PAO1 PAO1-UW]	71634	6.22
PA2641	NADH dehydrogenase I chain F[Pseudomonas aeruginosa PAO1 PAO1-UW]	52186	6.57
PA2642	NADH dehydrogenase I chain G[Pseudomonas aeruginosa PAO1 PAO1-UW]	104619	5.71
PA2644	NADH Dehydrogenase I chain I[Pseudomonas aeruginosa PAO1 PAO1-UW]	22419	6.36
PA2652	probable chemotaxis transducer[Pseudomonas aeruginosa PAO1 PAO1-UW]	62613	5.14
PA2656	probable two-component sensor[Pseudomonas aeruginosa PAO1 PAO1-UW]	51714	6.36
PA2687	two-component sensor PfeS[Pseudomonas aeruginosa PAO1 PAO1-UW]	51603	5.58
PA2695	conserved hypothetical protein[Pseudomonas aeruginosa PAO1 PAO1-UW]	42291	9.65
PA2702	Tse2[Pseudomonas aeruginosa PAO1 PAO1-UW]	18943	6.29
PA2740	phenylalanyl-tRNA synthetase, alpha-subunit[Pseudomonas aeruginosa PAO1 PAO1-UW]	40136	5.62
PA2741	50S ribosomal protein L20[Pseudomonas aeruginosa PAO1 PAO1-UW]	15518	11.74
PA2743	translation initiation factor IF-3[Pseudomonas aeruginosa PAO1 PAO1-UW]	24212	9.6
PA2744	threonyl-tRNA synthetase[Pseudomonas aeruginosa PAO1 PAO1-UW]	78635	5.97
PA2755	ecotin precursor[Pseudomonas aeruginosa PAO1 PAO1-UW]	19516	6.17
PA2760	OprQ[Pseudomonas aeruginosa PAO1 PAO1-UW]	50182	5.54
PA2776	FAD-dependent oxidoreductase[Pseudomonas aeruginosa PAO1 PAO1-UW]	49822	6.8
PA2793	hypothetical protein[Pseudomonas aeruginosa PAO1 PAO1-UW]	41704	8.39
PA2800	VacJ[Pseudomonas aeruginosa PAO1 PAO1-UW]	27763	5.41
PA2828	probable aminotransferase[Pseudomonas aeruginosa PAO1 PAO1-UW]	47929	5.81
PA2830	heat shock protein HtpX[Pseudomonas aeruginosa PAO1 PAO1-UW]	33060	7.03
PA2838	probable transcriptional regulator[Pseudomonas aeruginosa PAO1 PAO1-UW]	36136	6.07
PA2840	probable ATP-dependent RNA helicase[Pseudomonas aeruginosa PAO1 PAO1-UW]	65273	9
PA2853	Outer membrane lipoprotein OprI precursor[Pseudomonas aeruginosa PAO1 PAO1-UW]	9884	7.9
PA2854	conserved hypothetical protein[Pseudomonas aeruginosa PAO1 PAO1-UW]	36841	5.49
PA2899	probable transcriptional regulator[Pseudomonas aeruginosa PAO1 PAO1-UW]	24670	7.01
PA2900	probable outer membrane protein precursor[Pseudomonas aeruginosa PAO1 PAO1-UW]	31368	6.23
PA2901	hypothetical protein[Pseudomonas aeruginosa PAO1 PAO1-UW]	14671	5.58
PA2906	probable oxidoreductase[Pseudomonas aeruginosa PAO1 PAO1-UW]	52936	8.3
PA2911	probable TonB-dependent receptor[Pseudomonas aeruginosa PAO1 PAO1-UW]	82115	6.24
PA2947	hypothetical protein[Pseudomonas aeruginosa PAO1 PAO1-UW]	15645	6.43
PA2951	electron transfer flavoprotein alpha-subunit[Pseudomonas aeruginosa PAO1 PAO1-UW]	33997	4.98
PA2952	electron transfer flavoprotein beta-subunit[Pseudomonas aeruginosa PAO1 PAO1-UW]	30009	9.01
PA2953	electron transfer flavoprotein-ubiquinone oxidoreductase[Pseudomonas aeruginosa PAO1 PAO1-UW]	65985	5.51
PA2965	beta-ketoacyl-acyl carrier protein synthase II[Pseudomonas aeruginosa PAO1 PAO1-UW]	44965	5.62
PA2966	acyl carrier protein[Pseudomonas aeruginosa PAO1 PAO1-UW]	9600	4.07
PA2967	3-oxoacyl-[acyl-carrier-protein] reductase[Pseudomonas aeruginosa PAO1 PAO1-UW]	26866	6.17
PA2973	probable peptidase[Pseudomonas aeruginosa PAO1 PAO1-UW]	39643	7.82
PA2976	ribonuclease E[Pseudomonas aeruginosa PAO1 PAO1-UW]	121810	4.91
PA2982	conserved hypothetical protein[Pseudomonas aeruginosa PAO1 PAO1-UW]	16683	5.59
PA2986	conserved hypothetical protein[Pseudomonas aeruginosa PAO1 PAO1-UW]	49579	9.69
PA2987	probable ATP-binding component of ABC transporter[Pseudomonas aeruginosa PAO1 PAO1-UW]	25447	6.17
PA2988	conserved hypothetical protein[Pseudomonas aeruginosa PAO1 PAO1-UW]	47688	9.07
PA2991	soluble pyridine nucleotide transhydrogenase[Pseudomonas aeruginosa PAO1 PAO1-UW]	54051	6.23
PA2993	conserved hypothetical protein[Pseudomonas aeruginosa PAO1 PAO1-UW]	38780	5.41
PA2994	Na+-translocating NADH:quinone oxidoreductase, subunit Nqr6[Pseudomonas aeruginosa PAO1 PAO1-UW]	48850	5.03
PA2997	Na+-translocating NADH:ubiquinone oxidoreductase subunit Nrq3[Pseudomonas aeruginosa PAO1 PAO1-UW]	30547	5.67
PA2999	Na+-translocating NADH:ubiquinone oxidoreductase subunit Nrq1[Pseudomonas aeruginosa PAO1 PAO1-UW]	50973	7.13
PA3001	probable glyceraldehyde-3-phosphate dehydrogenase[Pseudomonas aeruginosa PAO1 PAO1-UW]	53866	7.74
PA3011	DNA topoisomerase I[Pseudomonas aeruginosa PAO1 PAO1-UW]	108431	8.7
PA3013	fatty-acid oxidation complex beta-subunit[Pseudomonas aeruginosa PAO1 PAO1-UW]	44728	6.31
PA3014	fatty-acid oxidation complex alpha-subunit[Pseudomonas aeruginosa PAO1 PAO1-UW]	85971	5.67
PA3020	probable soluble lytic transglycosylase[Pseudomonas aeruginosa PAO1 PAO1-UW]	76941	9.5
PA3021	hypothetical protein[Pseudomonas aeruginosa PAO1 PAO1-UW]	15914	7.56
PA3031	hypothetical protein[Pseudomonas aeruginosa PAO1 PAO1-UW]	8774	4.92
PA3047	probable D-alanyl-D-alanine carboxypeptidase[Pseudomonas aeruginosa PAO1 PAO1-UW]	55234	9.69
PA3050	dihydroorotate dehydrogenase[Pseudomonas aeruginosa PAO1 PAO1-UW]	38026	8.61
PA3081	conserved hypothetical protein[Pseudomonas aeruginosa PAO1 PAO1-UW]	53963	8.92
PA3082	glycine betaine transmethylase[Pseudomonas aeruginosa PAO1 PAO1-UW]	73810	4.74
PA3093	hypothetical protein[Pseudomonas aeruginosa PAO1 PAO1-UW]	41998	6.01
PA3101	general secretion pathway protein G[Pseudomonas aeruginosa PAO1 PAO1-UW]	17976	8.04
PA3105	general secretion pathway protein D[Pseudomonas aeruginosa PAO1 PAO1-UW]	73369	5.78
PA3108	amidophosphoribosyltransferase[Pseudomonas aeruginosa PAO1 PAO1-UW]	59352	6.33
PA3110	hypothetical protein[Pseudomonas aeruginosa PAO1 PAO1-UW]	24409	5.69
PA3112	acetyl-CoA carboxylase beta subunit[Pseudomonas aeruginosa PAO1 PAO1-UW]	34594	6.62
PA3115	Motility protein FimV[Pseudomonas aeruginosa PAO1 PAO1-UW]	101914	4.18
PA3126	heat-shock protein IbpA[Pseudomonas aeruginosa PAO1 PAO1-UW]	17725	5.8
PA3139	probable amino acid aminotransferase[Pseudomonas aeruginosa PAO1 PAO1-UW]	45592	6.21
PA3141	nucleotide sugar epimerase/dehydratase WbpM[Pseudomonas aeruginosa PAO1 PAO1-UW]	77533	9.33
PA3147	probable glycosyl transferase WbpJ[Pseudomonas aeruginosa PAO1 PAO1-UW]	48168	6.51
PA3148	UDP-N-acetylglucosamine 2-epimerase WbpI[Pseudomonas aeruginosa PAO1 PAO1-UW]	41326	5.64
PA3150	LPS biosynthesis protein WbpG[Pseudomonas aeruginosa PAO1 PAO1-UW]	48233	8.3
PA3155	UDP-2-acetamido-2-dideoxy-d-ribo-hex-3-uluronic acid transaminase, wbpE[Pseudomonas aeruginosa PAO1 PAO1-UW]	42104	5.75
PA3158	UDP-2-acetamido-2-deoxy-d-glucuronic acid 3-dehydrogenase, WbpB[Pseudomonas aeruginosa PAO1 PAO1-UW]	38519	6.11
PA3159	UDP-N-acetyl-d-glucosamine 6-Dehydrogenase[Pseudomonas aeruginosa PAO1 PAO1-UW]	52101	5.36
PA3160	O-antigen chain length regulator[Pseudomonas aeruginosa PAO1 PAO1-UW]	41301	6.09
PA3162	30S ribosomal protein S1[Pseudomonas aeruginosa PAO1 PAO1-UW]	68120	4.83
PA3167	3-phosphoserine aminotransferase[Pseudomonas aeruginosa PAO1 PAO1-UW]	42578	4.96
PA3171	3-demethylubiquinone-9 3-methyltransferase[Pseudomonas aeruginosa PAO1 PAO1-UW]	27710	5.91
PA3181	2-keto-3-deoxy-6-phosphogluconate aldolase[Pseudomonas aeruginosa PAO1 PAO1-UW]	24987	7.01
PA3183	glucose-6-phosphate 1-dehydrogenase[Pseudomonas aeruginosa PAO1 PAO1-UW]	58219	5.6
PA3186	Glucose/carbohydrate outer membrane porin OprB precursor[Pseudomonas aeruginosa PAO1 PAO1-UW]	54895	5.48
PA3187	probable ATP-binding component of ABC transporter[Pseudomonas aeruginosa PAO1 PAO1-UW]	44848	6.99
PA3189	probable permease of ABC sugar transporter[Pseudomonas aeruginosa PAO1 PAO1-UW]	35774	9.76
PA3190	probable binding protein component of ABC sugar transporter[Pseudomonas aeruginosa PAO1 PAO1-UW]	49898	5.68
PA3195	glyceraldehyde 3-phosphate dehydrogenase[Pseudomonas aeruginosa PAO1 PAO1-UW]	37582	6.15
PA3214	hypothetical protein[Pseudomonas aeruginosa PAO1 PAO1-UW]	23967	9.97
PA3227	peptidyl-prolyl cis-trans isomerase A[Pseudomonas aeruginosa PAO1 PAO1-UW]	21723	7.85
PA3232	probable nuclease[Pseudomonas aeruginosa PAO1 PAO1-UW]	24939	9.34
PA3238	hypothetical protein[Pseudomonas aeruginosa PAO1 PAO1-UW]	53731	6.16
PA3244	cell division inhibitor MinD[Pseudomonas aeruginosa PAO1 PAO1-UW]	32573	5.58
PA3245	cell division topological specificity factor MinE[Pseudomonas aeruginosa PAO1 PAO1-UW]	10551	5.76
PA3257	periplasmic tail-specific protease[Pseudomonas aeruginosa PAO1 PAO1-UW]	86637	6.22
PA3262	probable peptidyl-prolyl cis-trans isomerase, FkbP-type[Pseudomonas aeruginosa PAO1 PAO1-UW]	30477	5.09
PA3266	cold acclimation protein B[Pseudomonas aeruginosa PAO1 PAO1-UW]	8465	8.15
PA3267	hypothetical protein[Pseudomonas aeruginosa PAO1 PAO1-UW]	71064	8.84
PA3268	probable TonB-dependent receptor[Pseudomonas aeruginosa PAO1 PAO1-UW]	82926	5.06
PA3271	probable two-component sensor[Pseudomonas aeruginosa PAO1 PAO1-UW]	131631	8.26
PA3290	hypothetical protein[Pseudomonas aeruginosa PAO1 PAO1-UW]	102160	5.6
PA3297	probable ATP-dependent helicase[Pseudomonas aeruginosa PAO1 PAO1-UW]	158830	8.43
PA3299	long-chain-fatty-acid--CoA ligase[Pseudomonas aeruginosa PAO1 PAO1-UW]	67885	7.11
PA3304	conserved hypothetical protein[Pseudomonas aeruginosa PAO1 PAO1-UW]	32525	8.89
PA3308	RNA helicase HepA[Pseudomonas aeruginosa PAO1 PAO1-UW]	109984	5.06
PA3313	hypothetical protein[Pseudomonas aeruginosa PAO1 PAO1-UW]	40263	9.61
PA3340	hypothetical protein[Pseudomonas aeruginosa PAO1 PAO1-UW]	75016	4.83
PA3356	Glutamylpolyamine synthetase[Pseudomonas aeruginosa PAO1 PAO1-UW]	46797	5.47
PA3394	NosF protein[Pseudomonas aeruginosa PAO1 PAO1-UW]	34090	8.98
PA3402	hypothetical protein[Pseudomonas aeruginosa PAO1 PAO1-UW]	37769	5.95
PA3408	Heme uptake outer membrane receptor HasR precursor[Pseudomonas aeruginosa PAO1 PAO1-UW]	101066	6.08
PA3413	conserved hypothetical protein[Pseudomonas aeruginosa PAO1 PAO1-UW]	11160	4.51
PA3414	hypothetical protein[Pseudomonas aeruginosa PAO1 PAO1-UW]	21331	7.79
PA3452	malate:quinone oxidoreductase[Pseudomonas aeruginosa PAO1 PAO1-UW]	62356	5.66
PA3466	probable ATP-dependent RNA helicase[Pseudomonas aeruginosa PAO1 PAO1-UW]	54429	9.79
PA3471	probable malic enzyme[Pseudomonas aeruginosa PAO1 PAO1-UW]	65434	5.34
PA3483	hypothetical protein[Pseudomonas aeruginosa PAO1 PAO1-UW]	29893	6.34
PA3525	argininosuccinate synthase[Pseudomonas aeruginosa PAO1 PAO1-UW]	49252	5.4
PA3529	alkylhydroperoxide reductase C[Pseudomonas aeruginosa PAO1 PAO1-UW]	24062	5.37
PA3531	bacterioferritin[Pseudomonas aeruginosa PAO1 PAO1-UW]	20507	5.05
PA3543	alginate biosynthetic protein AlgK precursor[Pseudomonas aeruginosa PAO1 PAO1-UW]	55175	5.62
PA3553	ArnC[Pseudomonas aeruginosa PAO1 PAO1-UW]	37935	8.31
PA3554	ArnA[Pseudomonas aeruginosa PAO1 PAO1-UW]	77028	6.23
PA3582	glycerol kinase[Pseudomonas aeruginosa PAO1 PAO1-UW]	59279	5.7
PA3584	glycerol-3-phosphate dehydrogenase[Pseudomonas aeruginosa PAO1 PAO1-UW]	59923	8.46
PA3590	probable hydroxyacyl-CoA dehydrogenase[Pseudomonas aeruginosa PAO1 PAO1-UW]	55344	6.14
PA3607	polyamine transport protein PotA[Pseudomonas aeruginosa PAO1 PAO1-UW]	41855	5.35
PA3611	hypothetical protein[Pseudomonas aeruginosa PAO1 PAO1-UW]	16267	8.86
PA3617	RecA protein[Pseudomonas aeruginosa PAO1 PAO1-UW]	40551	5.39
PA3623	conserved hypothetical protein[Pseudomonas aeruginosa PAO1 PAO1-UW]	32684	10.43
PA3635	enolase[Pseudomonas aeruginosa PAO1 PAO1-UW]	49772	5.04
PA3636	2-dehydro-3-deoxyphosphooctonate aldolase[Pseudomonas aeruginosa PAO1 PAO1-UW]	34281	6.11
PA3637	CTP synthase[Pseudomonas aeruginosa PAO1 PAO1-UW]	63171	5.42
PA3639	acetyl-coenzyme A carboxylase carboxyl transferase (alpha subunit)[Pseudomonas aeruginosa PAO1 PAO1-UW]	37224	5.34
PA3647	probable outer membrane protein precursor[Pseudomonas aeruginosa PAO1 PAO1-UW]	22360	9.38
PA3648	outer membrane protein Opr86[Pseudomonas aeruginosa PAO1 PAO1-UW]	93945	5.05
PA3649	MucP[Pseudomonas aeruginosa PAO1 PAO1-UW]	50563	6.42
PA3650	1-deoxy-d-xylulose 5-phosphate reductoisomerase[Pseudomonas aeruginosa PAO1 PAO1-UW]	43576	5.57
PA3655	elongation factor Ts[Pseudomonas aeruginosa PAO1 PAO1-UW]	34571	5.22
PA3656	30S ribosomal protein S2[Pseudomonas aeruginosa PAO1 PAO1-UW]	30103	8.54
PA3659	probable aminotransferase[Pseudomonas aeruginosa PAO1 PAO1-UW]	46372	5.53
PA3666	tetrahydrodipicolinate succinylase[Pseudomonas aeruginosa PAO1 PAO1-UW]	38394	5.74
PA3674	hypothetical protein[Pseudomonas aeruginosa PAO1 PAO1-UW]	15295	6.82
PA3675	hypothetical protein[Pseudomonas aeruginosa PAO1 PAO1-UW]	26270	8.92
PA3682	hypothetical protein[Pseudomonas aeruginosa PAO1 PAO1-UW]	29800	5.26
PA3690	probable metal-transporting P-type ATPase[Pseudomonas aeruginosa PAO1 PAO1-UW]	82028	5.68
PA3691	hypothetical protein[Pseudomonas aeruginosa PAO1 PAO1-UW]	16234	7.85
PA3692	Lipotoxon F, LptF[Pseudomonas aeruginosa PAO1 PAO1-UW]	30416	9.45
PA3694	hypothetical protein[Pseudomonas aeruginosa PAO1 PAO1-UW]	13015	5.56
PA3700	lysyl-tRNA synthetase[Pseudomonas aeruginosa PAO1 PAO1-UW]	61040	5.23
PA3708	probable chemotaxis transducer[Pseudomonas aeruginosa PAO1 PAO1-UW]	62063	4.93
PA3716	hypothetical protein[Pseudomonas aeruginosa PAO1 PAO1-UW]	64823	4.38
PA3729	conserved hypothetical protein[Pseudomonas aeruginosa PAO1 PAO1-UW]	83520	5.18
PA3730	hypothetical protein[Pseudomonas aeruginosa PAO1 PAO1-UW]	24403	5.48
PA3735	threonine synthase[Pseudomonas aeruginosa PAO1 PAO1-UW]	54344	6.16
PA3736	homoserine dehydrogenase[Pseudomonas aeruginosa PAO1 PAO1-UW]	48797	5.26
PA3742	50S ribosomal protein L19[Pseudomonas aeruginosa PAO1 PAO1-UW]	14898	10.4
PA3745	30S ribosomal protein S16[Pseudomonas aeruginosa PAO1 PAO1-UW]	9919	10.88
PA3746	signal recognition particle protein Ffh[Pseudomonas aeruginosa PAO1 PAO1-UW]	55813	9.56
PA3760	N-Acetyl-D-Glucosamine phosphotransferase system transporter[Pseudomonas aeruginosa PAO1 PAO1-UW]	91324	5.43
PA3763	phosphoribosylformylglycinamidine synthase[Pseudomonas aeruginosa PAO1 PAO1-UW]	147203	5.04
PA3770	inosine-5~-monophosphate dehydrogenase[Pseudomonas aeruginosa PAO1 PAO1-UW]	55514	6.24
PA3790	Putative copper transport outer membrane porin OprC precursor[Pseudomonas aeruginosa PAO1 PAO1-UW]	83859	6.02
PA3794	hypothetical protein[Pseudomonas aeruginosa PAO1 PAO1-UW]	16589	6.71
PA3800	conserved hypothetical protein[Pseudomonas aeruginosa PAO1 PAO1-UW]	42580	5.33
PA3801	conserved hypothetical protein[Pseudomonas aeruginosa PAO1 PAO1-UW]	25832	5.01
PA3804	hypothetical protein[Pseudomonas aeruginosa PAO1 PAO1-UW]	37856	5.11
PA3805	type 4 fimbrial biogenesis protein PilF[Pseudomonas aeruginosa PAO1 PAO1-UW]	30871	6.67
PA3807	nucleoside diphosphate kinase[Pseudomonas aeruginosa PAO1 PAO1-UW]	17069	5.48
PA3814	L-cysteine desulfurase (pyridoxal phosphate-dependent)[Pseudomonas aeruginosa PAO1 PAO1-UW]	47803	5.69
PA3816	O-acetylserine synthase[Pseudomonas aeruginosa PAO1 PAO1-UW]	29596	6.07
PA3819	conserved hypothetical protein[Pseudomonas aeruginosa PAO1 PAO1-UW]	20894	9.08
PA3820	secretion protein SecF[Pseudomonas aeruginosa PAO1 PAO1-UW]	34462	4.81
PA3821	secretion protein SecD[Pseudomonas aeruginosa PAO1 PAO1-UW]	72099	8.88
PA3822	conserved hypothetical protein[Pseudomonas aeruginosa PAO1 PAO1-UW]	13440	8.96
PA3827	conserved hypothetical protein[Pseudomonas aeruginosa PAO1 PAO1-UW]	40420	9.09
PA3828	conserved hypothetical protein[Pseudomonas aeruginosa PAO1 PAO1-UW]	43016	9.45
PA3831	leucine aminopeptidase[Pseudomonas aeruginosa PAO1 PAO1-UW]	58195	8.68
PA3834	valyl-tRNA synthetase[Pseudomonas aeruginosa PAO1 PAO1-UW]	115219	5.36
PA3838	probable ATP-binding component of ABC transporter[Pseudomonas aeruginosa PAO1 PAO1-UW]	29913	6.45
PA3848	hypothetical protein[Pseudomonas aeruginosa PAO1 PAO1-UW]	52966	7.9
PA3861	ATP-dependent RNA helicase RhlB[Pseudomonas aeruginosa PAO1 PAO1-UW]	47104	5.93
PA3866	pyocin protein[Pseudomonas aeruginosa PAO1 PAO1-UW]	86735	8.26
PA3878	two-component sensor NarX[Pseudomonas aeruginosa PAO1 PAO1-UW]	71379	5.64
PA3892	conserved hypothetical protein[Pseudomonas aeruginosa PAO1 PAO1-UW]	35405	5.92
PA3894	probable outer membrane protein precursor[Pseudomonas aeruginosa PAO1 PAO1-UW]	55574	5.78
PA3901	Fe(III) dicitrate transport protein FecA[Pseudomonas aeruginosa PAO1 PAO1-UW]	88534	5.48
PA3934	conserved hypothetical protein[Pseudomonas aeruginosa PAO1 PAO1-UW]	72157	5.34
PA3940	probable DNA binding protein[Pseudomonas aeruginosa PAO1 PAO1-UW]	11327	8.01
PA3975	phosphomethylpyrimidine kinase[Pseudomonas aeruginosa PAO1 PAO1-UW]	28905	5.81
PA3977	glutamate-1-semialdehyde 2,1-aminomutase[Pseudomonas aeruginosa PAO1 PAO1-UW]	47904	5.47
PA3978	hypothetical protein[Pseudomonas aeruginosa PAO1 PAO1-UW]	20194	4.57
PA3981	conserved hypothetical protein[Pseudomonas aeruginosa PAO1 PAO1-UW]	40637	6.69
PA3984	apolipoprotein N-acyltransferase[Pseudomonas aeruginosa PAO1 PAO1-UW]	57514	9.17
PA3988	hypothetical protein[Pseudomonas aeruginosa PAO1 PAO1-UW]	24069	5.23
PA3992	hypothetical protein[Pseudomonas aeruginosa PAO1 PAO1-UW]	49697	7.81
PA3999	D-ala-D-ala-carboxypeptidase[Pseudomonas aeruginosa PAO1 PAO1-UW]	45503	6.27
PA4000	hypothetical protein[Pseudomonas aeruginosa PAO1 PAO1-UW]	38840	9.69
PA4001	soluble lytic transglycosylase B[Pseudomonas aeruginosa PAO1 PAO1-UW]	39397	5.67
PA4003	penicillin-binding protein 2[Pseudomonas aeruginosa PAO1 PAO1-UW]	76203	7.88
PA4007	gamma-glutamyl phosphate reductase[Pseudomonas aeruginosa PAO1 PAO1-UW]	46930	5.33
PA4029	conserved hypothetical protein[Pseudomonas aeruginosa PAO1 PAO1-UW]	25814	9.45
PA4031	inorganic pyrophosphatase[Pseudomonas aeruginosa PAO1 PAO1-UW]	21736	5.04
PA4046	hypothetical protein[Pseudomonas aeruginosa PAO1 PAO1-UW]	15696	11.22
PA4053	6,7-dimethyl-8-ribityllumazine synthase[Pseudomonas aeruginosa PAO1 PAO1-UW]	17602	5.69
PA4055	riboflavin synthase alpha chain[Pseudomonas aeruginosa PAO1 PAO1-UW]	24941	5.98
PA4058	hypothetical protein[Pseudomonas aeruginosa PAO1 PAO1-UW]	17412	9.97
PA4061	probable thioredoxin[Pseudomonas aeruginosa PAO1 PAO1-UW]	33916	4.63
PA4067	Outer membrane protein OprG precursor[Pseudomonas aeruginosa PAO1 PAO1-UW]	27483	4.85
PA4132	conserved hypothetical protein[Pseudomonas aeruginosa PAO1 PAO1-UW]	54765	8.18
PA4137	probable porin[Pseudomonas aeruginosa PAO1 PAO1-UW]	48201	6.67
PA4232	single-stranded DNA-binding protein[Pseudomonas aeruginosa PAO1 PAO1-UW]	19411	5.46
PA4233	probable major facilitator superfamily (MFS) transporter[Pseudomonas aeruginosa PAO1 PAO1-UW]	50365	9.19
PA4234	excinuclease ABC subunit A[Pseudomonas aeruginosa PAO1 PAO1-UW]	111763	6.2
PA4235	bacterioferritin[Pseudomonas aeruginosa PAO1 PAO1-UW]	18840	5.01
PA4236	catalase[Pseudomonas aeruginosa PAO1 PAO1-UW]	58771	6.21
PA4237	50S ribosomal protein L17[Pseudomonas aeruginosa PAO1 PAO1-UW]	16126	10.45
PA4238	DNA-directed RNA polymerase alpha chain[Pseudomonas aeruginosa PAO1 PAO1-UW]	39313	4.88
PA4239	30S ribosomal protein S4[Pseudomonas aeruginosa PAO1 PAO1-UW]	25897	9.94
PA4240	30S ribosomal protein S11[Pseudomonas aeruginosa PAO1 PAO1-UW]	15442	10.83
PA4241	30S ribosomal protein S13[Pseudomonas aeruginosa PAO1 PAO1-UW]	14790	10.94
PA4242	50S ribosomal protein L36[Pseudomonas aeruginosa PAO1 PAO1-UW]	5434	11.33
PA4243	secretion protein SecY[Pseudomonas aeruginosa PAO1 PAO1-UW]	49911	9.83
PA4244	50S ribosomal protein L15[Pseudomonas aeruginosa PAO1 PAO1-UW]	17039	10.96
PA4245	50S ribosomal protein L30[Pseudomonas aeruginosa PAO1 PAO1-UW]	7384	10.12
PA4246	30S ribosomal protein S5[Pseudomonas aeruginosa PAO1 PAO1-UW]	19822	9.95
PA4247	50S ribosomal protein L18[Pseudomonas aeruginosa PAO1 PAO1-UW]	14429	10.23
PA4248	50S ribosomal protein L6[Pseudomonas aeruginosa PAO1 PAO1-UW]	21681	9.87
PA4249	30S ribosomal protein S8[Pseudomonas aeruginosa PAO1 PAO1-UW]	16081	9.59
PA4250	30S ribosomal protein S14[Pseudomonas aeruginosa PAO1 PAO1-UW]	13333	11.35
PA4251	50S ribosomal protein L5[Pseudomonas aeruginosa PAO1 PAO1-UW]	22829	9.69
PA4252	50S ribosomal protein L24[Pseudomonas aeruginosa PAO1 PAO1-UW]	13769	10.17
PA4253	50S ribosomal protein L14[Pseudomonas aeruginosa PAO1 PAO1-UW]	15034	10.76
PA4254	30S ribosomal protein S17[Pseudomonas aeruginosa PAO1 PAO1-UW]	11567	9.93
PA4255	50S ribosomal protein L29[Pseudomonas aeruginosa PAO1 PAO1-UW]	8206	10.27
PA4256	50S ribosomal protein L16[Pseudomonas aeruginosa PAO1 PAO1-UW]	17697	11.2
PA4257	30S ribosomal protein S3[Pseudomonas aeruginosa PAO1 PAO1-UW]	28704	10.14
PA4258	50S ribosomal protein L22[Pseudomonas aeruginosa PAO1 PAO1-UW]	14111	10.12
PA4259	30S ribosomal protein S19[Pseudomonas aeruginosa PAO1 PAO1-UW]	12048	10.62
PA4260	50S ribosomal protein L2[Pseudomonas aeruginosa PAO1 PAO1-UW]	32823	11.23
PA4261	50S ribosomal protein L23[Pseudomonas aeruginosa PAO1 PAO1-UW]	13105	10.05
PA4262	50S ribosomal protein L4[Pseudomonas aeruginosa PAO1 PAO1-UW]	24076	9.9
PA4263	50S ribosomal protein L3[Pseudomonas aeruginosa PAO1 PAO1-UW]	24543	9.89
PA4264	30S ribosomal protein S10[Pseudomonas aeruginosa PAO1 PAO1-UW]	12912	9.77
PA4265	elongation factor Tu[Pseudomonas aeruginosa PAO1 PAO1-UW]	46900	5.23
PA4266	elongation factor G[Pseudomonas aeruginosa PAO1 PAO1-UW]	84752	5.06
PA4267	30S ribosomal protein S7[Pseudomonas aeruginosa PAO1 PAO1-UW]	19943	10.24
PA4268	30S ribosomal protein S12[Pseudomonas aeruginosa PAO1 PAO1-UW]	15802	11.01
PA4269	DNA-directed RNA polymerase beta chain[Pseudomonas aeruginosa PAO1 PAO1-UW]	167646	6.67
PA4270	DNA-directed RNA polymerase beta chain[Pseudomonas aeruginosa PAO1 PAO1-UW]	162732	5.61
PA4271	50S ribosomal protein L7 / L12[Pseudomonas aeruginosa PAO1 PAO1-UW]	14489	4.71
PA4272	50S ribosomal protein L10[Pseudomonas aeruginosa PAO1 PAO1-UW]	19609	8.87
PA4273	50S ribosomal protein L1[Pseudomonas aeruginosa PAO1 PAO1-UW]	27533	9.59
PA4274	50S ribosomal protein L11[Pseudomonas aeruginosa PAO1 PAO1-UW]	16817	9.76
PA4278	hypothetical protein[Pseudomonas aeruginosa PAO1 PAO1-UW]	27449	5.86
PA4282	probable exonuclease[Pseudomonas aeruginosa PAO1 PAO1-UW]	142893	5.56
PA4292	probable phosphate transporter[Pseudomonas aeruginosa PAO1 PAO1-UW]	56144	8.85
PA4307	chemotactic transducer PctC[Pseudomonas aeruginosa PAO1 PAO1-UW]	70854	4.9
PA4309	chemotactic transducer PctA[Pseudomonas aeruginosa PAO1 PAO1-UW]	71237	5.19
PA4310	chemotactic transducer PctB[Pseudomonas aeruginosa PAO1 PAO1-UW]	71009	5
PA4315	transcriptional regulator MvaT, P16 subunit[Pseudomonas aeruginosa PAO1 PAO1-UW]	17054	9.47
PA4317	hypothetical protein[Pseudomonas aeruginosa PAO1 PAO1-UW]	27556	8.89
PA4320	hypothetical protein[Pseudomonas aeruginosa PAO1 PAO1-UW]	61743	9.09
PA4322	conserved hypothetical protein[Pseudomonas aeruginosa PAO1 PAO1-UW]	38218	5.91
PA4323	hypothetical protein[Pseudomonas aeruginosa PAO1 PAO1-UW]	51718	9.79
PA4329	pyruvate kinase II[Pseudomonas aeruginosa PAO1 PAO1-UW]	56341	6.21
PA4333	probable fumarase[Pseudomonas aeruginosa PAO1 PAO1-UW]	59425	5.31
PA4360	hypothetical protein[Pseudomonas aeruginosa PAO1 PAO1-UW]	19133	9.3
PA4366	superoxide dismutase[Pseudomonas aeruginosa PAO1 PAO1-UW]	23159	5.27
PA4369	hypothetical protein[Pseudomonas aeruginosa PAO1 PAO1-UW]	22665	7.85
PA4370	Insulin-cleaving metalloproteinase outer membrane protein precursor[Pseudomonas aeruginosa PAO1 PAO1-UW]	52141	4.68
PA4371	hypothetical protein[Pseudomonas aeruginosa PAO1 PAO1-UW]	52486	5.64
PA4372	hypothetical protein[Pseudomonas aeruginosa PAO1 PAO1-UW]	41608	5.76
PA4374	probable Resistance-Nodulation-Cell Division (RND) efflux membrane fusion protein precursor[Pseudomonas aeruginosa PAO1 PAO1-UW]	43725	5.55
PA4385	GroEL protein[Pseudomonas aeruginosa PAO1 PAO1-UW]	63292	5.04
PA4386	GroES protein[Pseudomonas aeruginosa PAO1 PAO1-UW]	11269	5.2
PA4387	conserved hypothetical protein[Pseudomonas aeruginosa PAO1 PAO1-UW]	17516	10.56
PA4390	hypothetical protein[Pseudomonas aeruginosa PAO1 PAO1-UW]	41886	5.4
PA4394	conserved hypothetical protein[Pseudomonas aeruginosa PAO1 PAO1-UW]	31528	6.62
PA4403	secretion protein SecA[Pseudomonas aeruginosa PAO1 PAO1-UW]	111467	5.43
PA4406	UDP-3-O-acyl-N-acetylglucosamine deacetylase[Pseudomonas aeruginosa PAO1 PAO1-UW]	35910	5.21
PA4407	cell division protein FtsZ[Pseudomonas aeruginosa PAO1 PAO1-UW]	43590	4.93
PA4408	cell division protein FtsA[Pseudomonas aeruginosa PAO1 PAO1-UW]	47200	5.2
PA4410	D-alanine--D-alanine ligase[Pseudomonas aeruginosa PAO1 PAO1-UW]	36301	4.9
PA4411	UDP-N-acetylmuramate--alanine ligase[Pseudomonas aeruginosa PAO1 PAO1-UW]	53974	5.8
PA4412	UDP-N-acetylglucosamine--N-acetylmuramyl-(pentapeptide) pyrophosphoryl-undecaprenol N-acetylglucosamine transferase[Pseudomonas aeruginosa PAO1 PAO1-UW]	39590	9.59
PA4418	penicillin-binding protein 3[Pseudomonas aeruginosa PAO1 PAO1-UW]	66898	9.58
PA4423	conserved hypothetical protein[Pseudomonas aeruginosa PAO1 PAO1-UW]	68321	6.69
PA4426	conserved hypothetical protein[Pseudomonas aeruginosa PAO1 PAO1-UW]	22814	9.21
PA4429	probable cytochrome c1 precursor[Pseudomonas aeruginosa PAO1 PAO1-UW]	31897	7
PA4431	probable iron-sulfur protein[Pseudomonas aeruginosa PAO1 PAO1-UW]	22728	6.07
PA4432	30S ribosomal protein S9[Pseudomonas aeruginosa PAO1 PAO1-UW]	16047	11.22
PA4433	50S ribosomal protein L13[Pseudomonas aeruginosa PAO1 PAO1-UW]	18324	9.84
PA4441	hypothetical protein[Pseudomonas aeruginosa PAO1 PAO1-UW]	17529	5.91
PA4446	AlgW protein[Pseudomonas aeruginosa PAO1 PAO1-UW]	43038	6.25
PA4450	UDP-N-acetylglucosamine 1-carboxyvinyltransferase[Pseudomonas aeruginosa PAO1 PAO1-UW]	47395	5.52
PA4452	conserved hypothetical protein[Pseudomonas aeruginosa PAO1 PAO1-UW]	11393	5.48
PA4453	conserved hypothetical protein[Pseudomonas aeruginosa PAO1 PAO1-UW]	26483	9.13
PA4454	conserved hypothetical protein[Pseudomonas aeruginosa PAO1 PAO1-UW]	17988	4.9
PA4455	probable permease of ABC transporter[Pseudomonas aeruginosa PAO1 PAO1-UW]	29130	6.74
PA4456	probable ATP-binding component of ABC transporter[Pseudomonas aeruginosa PAO1 PAO1-UW]	31234	6.45
PA4459	conserved hypothetical protein[Pseudomonas aeruginosa PAO1 PAO1-UW]	23069	6.21
PA4460	conserved hypothetical protein[Pseudomonas aeruginosa PAO1 PAO1-UW]	21132	9.07
PA4461	probable ATP-binding component of ABC transporter[Pseudomonas aeruginosa PAO1 PAO1-UW]	28255	6.2
PA4472	PmbA protein[Pseudomonas aeruginosa PAO1 PAO1-UW]	49262	5.49
PA4480	rod shape-determining protein MreC[Pseudomonas aeruginosa PAO1 PAO1-UW]	36763	5.64
PA4481	rod shape-determining protein MreB[Pseudomonas aeruginosa PAO1 PAO1-UW]	38866	5.33
PA4483	Glu-tRNA(Gln) amidotransferase subunit A[Pseudomonas aeruginosa PAO1 PAO1-UW]	54752	5.52
PA4484	Glu-tRNA(Gln) amidotransferase subunit B[Pseudomonas aeruginosa PAO1 PAO1-UW]	58223	5.28
PA4487	conserved hypothetical protein[Pseudomonas aeruginosa PAO1 PAO1-UW]	29471	5.12
PA4489	conserved hypothetical protein[Pseudomonas aeruginosa PAO1 PAO1-UW]	175684	5.48
PA4491	conserved hypothetical protein[Pseudomonas aeruginosa PAO1 PAO1-UW]	66861	5.11
PA4495	hypothetical protein[Pseudomonas aeruginosa PAO1 PAO1-UW]	27071	5.79
PA4500	probable binding protein component of ABC transporter[Pseudomonas aeruginosa PAO1 PAO1-UW]	65729	8.09
PA4501	Glycine-glutamate dipeptide porin OpdP[Pseudomonas aeruginosa PAO1 PAO1-UW]	55705	5.62
PA4502	probable binding protein component of ABC transporter[Pseudomonas aeruginosa PAO1 PAO1-UW]	62552	6.16
PA4503	probable permease of ABC transporter[Pseudomonas aeruginosa PAO1 PAO1-UW]	37952	8.04
PA4505	probable ATP-binding component of ABC transporter[Pseudomonas aeruginosa PAO1 PAO1-UW]	36979	5.75
PA4506	probable ATP-binding component of ABC dipeptide transporter[Pseudomonas aeruginosa PAO1 PAO1-UW]	38564	9.3
PA4514	probable outer membrane receptor for iron transport[Pseudomonas aeruginosa PAO1 PAO1-UW]	87710	5.72
PA4517	conserved hypothetical protein[Pseudomonas aeruginosa PAO1 PAO1-UW]	70621	6.91
PA4520	probable chemotaxis transducer[Pseudomonas aeruginosa PAO1 PAO1-UW]	75170	5.06
PA4525	type 4 fimbrial precursor PilA[Pseudomonas aeruginosa PAO1 PAO1-UW]	17179	6.23
PA4542	ClpB protein[Pseudomonas aeruginosa PAO1 PAO1-UW]	102532	5.34
PA4545	competence protein ComL[Pseudomonas aeruginosa PAO1 PAO1-UW]	41231	4.98
PA4554	type 4 fimbrial biogenesis protein PilY1[Pseudomonas aeruginosa PAO1 PAO1-UW]	133070	6
PA4560	isoleucyl-tRNA synthetase[Pseudomonas aeruginosa PAO1 PAO1-UW]	112573	5.76
PA4563	30S ribosomal protein S20[Pseudomonas aeruginosa PAO1 PAO1-UW]	11897	11.14
PA4567	50S ribosomal protein L27[Pseudomonas aeruginosa PAO1 PAO1-UW]	10714	10.67
PA4568	50S ribosomal protein L21[Pseudomonas aeruginosa PAO1 PAO1-UW]	13376	9.85
PA4572	peptidyl-prolyl cis-trans isomerase FklB[Pseudomonas aeruginosa PAO1 PAO1-UW]	22503	4.78
PA4576	probable ATP-dependent protease[Pseudomonas aeruginosa PAO1 PAO1-UW]	95441	4.95
PA4595	probable ATP-binding component of ABC transporter[Pseudomonas aeruginosa PAO1 PAO1-UW]	66354	5.48
PA4602	serine hydroxymethyltransferase[Pseudomonas aeruginosa PAO1 PAO1-UW]	48529	5.7
PA4613	catalase[Pseudomonas aeruginosa PAO1 PAO1-UW]	60987	7.85
PA4616	probable c4-dicarboxylate-binding protein[Pseudomonas aeruginosa PAO1 PAO1-UW]	40827	8.79
PA4619	probable c-type cytochrome[Pseudomonas aeruginosa PAO1 PAO1-UW]	47408	5.85
PA4620	hypothetical protein[Pseudomonas aeruginosa PAO1 PAO1-UW]	21426	5.34
PA4621	probable oxidoreductase[Pseudomonas aeruginosa PAO1 PAO1-UW]	109939	6.81
PA4624	cyclic diguanylate-regulated TPS partner B, CdrB[Pseudomonas aeruginosa PAO1 PAO1-UW]	66212	5.57
PA4625	cyclic diguanylate-regulated TPS partner A, CdrA[Pseudomonas aeruginosa PAO1 PAO1-UW]	231245	4.94
PA4632	hypothetical protein[Pseudomonas aeruginosa PAO1 PAO1-UW]	31106	6.97
PA4633	probable chemotaxis transducer[Pseudomonas aeruginosa PAO1 PAO1-UW]	79694	4.78
PA4636	hypothetical protein[Pseudomonas aeruginosa PAO1 PAO1-UW]	46484	6.85
PA4639	hypothetical protein[Pseudomonas aeruginosa PAO1 PAO1-UW]	21922	9.47
PA4640	malate:quinone oxidoreductase[Pseudomonas aeruginosa PAO1 PAO1-UW]	59826	6.49
PA4661	Lipid A 3-O-deacylase[Pseudomonas aeruginosa PAO1 PAO1-UW]	19679	5.87
PA4667	hypothetical protein[Pseudomonas aeruginosa PAO1 PAO1-UW]	70377	5.07
PA4668	probable lipoprotein localization protein LolB[Pseudomonas aeruginosa PAO1 PAO1-UW]	24069	6.92
PA4670	ribose-phosphate pyrophosphokinase[Pseudomonas aeruginosa PAO1 PAO1-UW]	35900	6.12
PA4671	probable ribosomal protein L25[Pseudomonas aeruginosa PAO1 PAO1-UW]	24012	5.81
PA4673	conserved hypothetical protein[Pseudomonas aeruginosa PAO1 PAO1-UW]	44173	5.02
PA4675	probable TonB-dependent receptor[Pseudomonas aeruginosa PAO1 PAO1-UW]	85371	5.33
PA4686	hypothetical protein[Pseudomonas aeruginosa PAO1 PAO1-UW]	112763	5.37
PA4687	ferric iron-binding periplasmic protein HitA[Pseudomonas aeruginosa PAO1 PAO1-UW]	39487	5.54
PA4689	hypothetical protein[Pseudomonas aeruginosa PAO1 PAO1-UW]	90109	8.96
PA4694	ketol-acid reductoisomerase[Pseudomonas aeruginosa PAO1 PAO1-UW]	39992	5.57
PA4695	acetolactate synthase isozyme III small subunit[Pseudomonas aeruginosa PAO1 PAO1-UW]	19071	5.93
PA4696	acetolactate synthase large subunit[Pseudomonas aeruginosa PAO1 PAO1-UW]	67695	6.3
PA4699	hypothetical protein[Pseudomonas aeruginosa PAO1 PAO1-UW]	26865	9.72
PA4700	penicillin-binding protein 1B[Pseudomonas aeruginosa PAO1 PAO1-UW]	89561	9.24
PA4717	conserved hypothetical protein[Pseudomonas aeruginosa PAO1 PAO1-UW]	33033	5.87
PA4718	hypothetical protein[Pseudomonas aeruginosa PAO1 PAO1-UW]	17711	9.9
PA4727	poly(A) polymerase[Pseudomonas aeruginosa PAO1 PAO1-UW]	55810	9.91
PA4729	3-methyl-2-oxobutanoate hydroxymethyltransferase[Pseudomonas aeruginosa PAO1 PAO1-UW]	29625	5.57
PA4732	glucose-6-phosphate isomerase[Pseudomonas aeruginosa PAO1 PAO1-UW]	64827	6.1
PA4735	hypothetical protein[Pseudomonas aeruginosa PAO1 PAO1-UW]	129372	5.32
PA4740	polyribonucleotide nucleotidyltransferase[Pseudomonas aeruginosa PAO1 PAO1-UW]	81322	5.07
PA4741	30S ribosomal protein S15[Pseudomonas aeruginosa PAO1 PAO1-UW]	11406	10.06
PA4744	translation initiation factor IF-2[Pseudomonas aeruginosa PAO1 PAO1-UW]	99739	5.83
PA4745	N utilization substance protein A[Pseudomonas aeruginosa PAO1 PAO1-UW]	57986	4.55
PA4747	secretion protein SecG[Pseudomonas aeruginosa PAO1 PAO1-UW]	14496	5.21
PA4749	phosphoglucosamine mutase[Pseudomonas aeruginosa PAO1 PAO1-UW]	50728	5.69
PA4751	cell division protein FtsH[Pseudomonas aeruginosa PAO1 PAO1-UW]	74850	5.62
PA4753	conserved hypothetical protein[Pseudomonas aeruginosa PAO1 PAO1-UW]	13281	9.41
PA4756	carbamoylphosphate synthetase large subunit[Pseudomonas aeruginosa PAO1 PAO1-UW]	126672	5.05
PA4758	carbamoyl-phosphate synthase small chain[Pseudomonas aeruginosa PAO1 PAO1-UW]	42698	5.3
PA4759	dihydrodipicolinate reductase[Pseudomonas aeruginosa PAO1 PAO1-UW]	30030	5.75
PA4760	DnaJ protein[Pseudomonas aeruginosa PAO1 PAO1-UW]	44153	7.03
PA4761	DnaK protein[Pseudomonas aeruginosa PAO1 PAO1-UW]	76091	4.79
PA4762	heat shock protein GrpE[Pseudomonas aeruginosa PAO1 PAO1-UW]	21986	4.49
PA4763	DNA repair protein RecN[Pseudomonas aeruginosa PAO1 PAO1-UW]	63056	5.01
PA4765	Outer membrane lipoprotein OmlA precursor[Pseudomonas aeruginosa PAO1 PAO1-UW]	20483	4.79
PA4793	hypothetical protein[Pseudomonas aeruginosa PAO1 PAO1-UW]	22178	7.79
PA4795	hypothetical protein[Pseudomonas aeruginosa PAO1 PAO1-UW]	13801	5
PA4842	hypothetical protein[Pseudomonas aeruginosa PAO1 PAO1-UW]	41838	5.24
PA4845	thiol:disulfide interchange protein DipZ[Pseudomonas aeruginosa PAO1 PAO1-UW]	65062	8.4
PA4848	biotin carboxylase[Pseudomonas aeruginosa PAO1 PAO1-UW]	52782	5.92
PA4876	osmotically inducible lipoprotein OsmE[Pseudomonas aeruginosa PAO1 PAO1-UW]	13950	8.84
PA4887	probable major facilitator superfamily (MFS) transporter[Pseudomonas aeruginosa PAO1 PAO1-UW]	48943	6.3
PA4920	NH3-dependent NAD synthetase[Pseudomonas aeruginosa PAO1 PAO1-UW]	31500	5.42
PA4924	conserved hypothetical protein[Pseudomonas aeruginosa PAO1 PAO1-UW]	27334	10.91
PA4932	50S ribosomal protein L9[Pseudomonas aeruginosa PAO1 PAO1-UW]	17107	5.47
PA4934	30S ribosomal protein S18[Pseudomonas aeruginosa PAO1 PAO1-UW]	10211	10.48
PA4935	30S ribosomal protein S6[Pseudomonas aeruginosa PAO1 PAO1-UW]	17065	4.87
PA4937	exoribonuclease RNase R[Pseudomonas aeruginosa PAO1 PAO1-UW]	108434	9.04
PA4938	adenylosuccinate synthetase[Pseudomonas aeruginosa PAO1 PAO1-UW]	50185	5.7
PA4939	conserved hypothetical protein[Pseudomonas aeruginosa PAO1 PAO1-UW]	43234	5.03
PA4941	protease subunit HflC[Pseudomonas aeruginosa PAO1 PAO1-UW]	35977	9.48
PA4942	protease subunit HflK[Pseudomonas aeruginosa PAO1 PAO1-UW]	46180	5.15
PA4947	N-acetylmuramoyl-L-alanine amidase[Pseudomonas aeruginosa PAO1 PAO1-UW]	53149	9.8
PA4953	chemotaxis protein MotB[Pseudomonas aeruginosa PAO1 PAO1-UW]	40589	5.08
PA4957	phosphatidylserine decarboxylase[Pseudomonas aeruginosa PAO1 PAO1-UW]	33651	7.7
PA4963	hypothetical protein[Pseudomonas aeruginosa PAO1 PAO1-UW]	28053	9.07
PA4967	topoisomerase IV subunit B[Pseudomonas aeruginosa PAO1 PAO1-UW]	75032	5.72
PA4972	hypothetical protein[Pseudomonas aeruginosa PAO1 PAO1-UW]	29992	5.98
PA4974	probable outer membrane protein precursor[Pseudomonas aeruginosa PAO1 PAO1-UW]	55967	5.8
PA4996	LPS biosynthesis protein RfaE[Pseudomonas aeruginosa PAO1 PAO1-UW]	52860	5.88
PA4997	transport protein MsbA[Pseudomonas aeruginosa PAO1 PAO1-UW]	69993	6.49
PA5002	hypothetical protein[Pseudomonas aeruginosa PAO1 PAO1-UW]	54865	8.67
PA5004	probable glycosyl transferase[Pseudomonas aeruginosa PAO1 PAO1-UW]	44170	8.73
PA5005	probable carbamoyl transferase[Pseudomonas aeruginosa PAO1 PAO1-UW]	71849	6.48
PA5006	hypothetical protein[Pseudomonas aeruginosa PAO1 PAO1-UW]	57255	9.69
PA5008	hypothetical protein[Pseudomonas aeruginosa PAO1 PAO1-UW]	31341	10.06
PA5013	branched-chain amino acid transferase[Pseudomonas aeruginosa PAO1 PAO1-UW]	35838	5.83
PA5015	pyruvate dehydrogenase[Pseudomonas aeruginosa PAO1 PAO1-UW]	106550	5.56
PA5016	dihydrolipoamide acetyltransferase[Pseudomonas aeruginosa PAO1 PAO1-UW]	62930	5.23
PA5022	conserved hypothetical protein[Pseudomonas aeruginosa PAO1 PAO1-UW]	131087	5.96
PA5037	hypothetical protein[Pseudomonas aeruginosa PAO1 PAO1-UW]	60726	6.62
PA5040	Type 4 fimbrial biogenesis outer membrane protein PilQ precursor[Pseudomonas aeruginosa PAO1 PAO1-UW]	83764	5.48
PA5041	type 4 fimbrial biogenesis protein PilP[Pseudomonas aeruginosa PAO1 PAO1-UW]	20817	9.04
PA5042	type 4 fimbrial biogenesis protein PilO[Pseudomonas aeruginosa PAO1 PAO1-UW]	24868	5.04
PA5043	type 4 fimbrial biogenesis protein PilN[Pseudomonas aeruginosa PAO1 PAO1-UW]	24073	9.43
PA5045	penicillin-binding protein 1A[Pseudomonas aeruginosa PAO1 PAO1-UW]	96278	5.87
PA5046	malic enzyme[Pseudomonas aeruginosa PAO1 PAO1-UW]	49710	5.05
PA5047	hypothetical protein[Pseudomonas aeruginosa PAO1 PAO1-UW]	54414	8.45
PA5052	hypothetical protein[Pseudomonas aeruginosa PAO1 PAO1-UW]	27658	10.19
PA5054	heat shock protein HslU[Pseudomonas aeruginosa PAO1 PAO1-UW]	54276	5.49
PA5060	polyhydroxyalkanoate synthesis protein PhaF[Pseudomonas aeruginosa PAO1 PAO1-UW]	38773	10.31
PA5076	probable binding protein component of ABC transporter[Pseudomonas aeruginosa PAO1 PAO1-UW]	33366	6.85
PA5077	periplasmic glucans biosynthesis protein MdoH[Pseudomonas aeruginosa PAO1 PAO1-UW]	101192	8.91
PA5078	conserved hypothetical protein[Pseudomonas aeruginosa PAO1 PAO1-UW]	64883	6.54
PA5108	hypothetical protein[Pseudomonas aeruginosa PAO1 PAO1-UW]	10417	8.39
PA5112	esterase EstA[Pseudomonas aeruginosa PAO1 PAO1-UW]	71866	4.68
PA5113	hypothetical protein[Pseudomonas aeruginosa PAO1 PAO1-UW]	51304	6.3
PA5117	regulatory protein TypA[Pseudomonas aeruginosa PAO1 PAO1-UW]	72141	5.22
PA5119	glutamine synthetase[Pseudomonas aeruginosa PAO1 PAO1-UW]	56995	5.14
PA5120	hypothetical protein[Pseudomonas aeruginosa PAO1 PAO1-UW]	16294	8.61
PA5128	secretion protein SecB[Pseudomonas aeruginosa PAO1 PAO1-UW]	18902	4.46
PA5130	conserved hypothetical protein[Pseudomonas aeruginosa PAO1 PAO1-UW]	16779	9.65
PA5133	conserved hypothetical protein[Pseudomonas aeruginosa PAO1 PAO1-UW]	51390	9.4
PA5134	probable carboxyl-terminal protease[Pseudomonas aeruginosa PAO1 PAO1-UW]	49783	5.52
PA5135	conserved hypothetical protein[Pseudomonas aeruginosa PAO1 PAO1-UW]	28820	9.63
PA5136	hypothetical protein[Pseudomonas aeruginosa PAO1 PAO1-UW]	55822	4.88
PA5143	imidazoleglycerol-phosphate dehydratase[Pseudomonas aeruginosa PAO1 PAO1-UW]	23456	6.03
PA5146	hypothetical protein[Pseudomonas aeruginosa PAO1 PAO1-UW]	88622	8.07
PA5153	amino acid (lysine/arginine/ornithine/histidine/octopine) ABC transporter periplasmic binding protein[Pseudomonas aeruginosa PAO1 PAO1-UW]	31815	5.13
PA5163	glucose-1-phosphate thymidylyltransferase[Pseudomonas aeruginosa PAO1 PAO1-UW]	34500	5.22
PA5167	DctP[Pseudomonas aeruginosa PAO1 PAO1-UW]	41829	8.37
PA5171	arginine deiminase[Pseudomonas aeruginosa PAO1 PAO1-UW]	49611	5.52
PA5172	ornithine carbamoyltransferase, catabolic[Pseudomonas aeruginosa PAO1 PAO1-UW]	41681	6.13
PA5173	carbamate kinase[Pseudomonas aeruginosa PAO1 PAO1-UW]	35889	5.25
PA5174	probable beta-ketoacyl synthase[Pseudomonas aeruginosa PAO1 PAO1-UW]	72698	5.75
PA5178	conserved hypothetical protein[Pseudomonas aeruginosa PAO1 PAO1-UW]	17613	5.45
PA5183	hypothetical protein[Pseudomonas aeruginosa PAO1 PAO1-UW]	13828	10.82
PA5192	phosphoenolpyruvate carboxykinase[Pseudomonas aeruginosa PAO1 PAO1-UW]	60100	5.27
PA5198	LD-carboxypeptidase[Pseudomonas aeruginosa PAO1 PAO1-UW]	34074	6.3
PA5232	conserved hypothetical protein[Pseudomonas aeruginosa PAO1 PAO1-UW]	41468	9.11
PA5239	transcription termination factor Rho[Pseudomonas aeruginosa PAO1 PAO1-UW]	51887	6.4
PA5243	delta-aminolevulinic acid dehydratase[Pseudomonas aeruginosa PAO1 PAO1-UW]	38423	5.06
PA5252	probable ATP-binding component of ABC transporter[Pseudomonas aeruginosa PAO1 PAO1-UW]	75099	5.7
PA5253	alginate regulatory protein AlgP[Pseudomonas aeruginosa PAO1 PAO1-UW]	44026	10.6
PA5257	hypothetical protein[Pseudomonas aeruginosa PAO1 PAO1-UW]	48050	8.94
PA5258	hypothetical protein[Pseudomonas aeruginosa PAO1 PAO1-UW]	42320	4.99
PA5263	argininosuccinate lyase[Pseudomonas aeruginosa PAO1 PAO1-UW]	54288	5.5
PA5265	hypothetical protein[Pseudomonas aeruginosa PAO1 PAO1-UW]	124269	6.96
PA5288	nitrogen regulatory protein P-II 2[Pseudomonas aeruginosa PAO1 PAO1-UW]	13864	5.41
PA5291	probable choline transporter[Pseudomonas aeruginosa PAO1 PAO1-UW]	75131	6.25
PA5300	cytochrome c5[Pseudomonas aeruginosa PAO1 PAO1-UW]	15599	6.7
PA5304	D-amino acid dehydrogenase, small subunit[Pseudomonas aeruginosa PAO1 PAO1-UW]	49744	6.97
PA5305	conserved hypothetical protein[Pseudomonas aeruginosa PAO1 PAO1-UW]	12817	9.57
PA5312	Aldehyde dehydrogenase[Pseudomonas aeruginosa PAO1 PAO1-UW]	58050	5.4
PA5316	50S ribosomal protein L28[Pseudomonas aeruginosa PAO1 PAO1-UW]	10115	11.72
PA5322	phosphomannomutase AlgC[Pseudomonas aeruginosa PAO1 PAO1-UW]	54188	5.17
PA5334	ribonuclease PH[Pseudomonas aeruginosa PAO1 PAO1-UW]	27171	5.84
PA5337	RNA polymerase omega subunit[Pseudomonas aeruginosa PAO1 PAO1-UW]	10535	4.2
PA5339	conserved hypothetical protein[Pseudomonas aeruginosa PAO1 PAO1-UW]	14754	5.1
PA5340	hypothetical protein[Pseudomonas aeruginosa PAO1 PAO1-UW]	27991	4.69
PA5348	probable DNA-binding protein[Pseudomonas aeruginosa PAO1 PAO1-UW]	11130	10.49
PA5362	conserved hypothetical protein[Pseudomonas aeruginosa PAO1 PAO1-UW]	53314	5.58
PA5366	ATP-binding component of ABC phosphate transporter[Pseudomonas aeruginosa PAO1 PAO1-UW]	33659	5.91
PA5367	membrane protein component of ABC phosphate transporter[Pseudomonas aeruginosa PAO1 PAO1-UW]	65033	7.9
PA5368	membrane protein component of ABC phosphate transporter[Pseudomonas aeruginosa PAO1 PAO1-UW]	76971	6.01
PA5373	betaine aldehyde dehydrogenase[Pseudomonas aeruginosa PAO1 PAO1-UW]	56221	5.25
PA5376	probable ATP-binding component of ABC transporter[Pseudomonas aeruginosa PAO1 PAO1-UW]	47232	7.11
PA5414	hypothetical protein[Pseudomonas aeruginosa PAO1 PAO1-UW]	24400	5.76
PA5426	phosphoribosylaminoimidazole carboxylase, catalytic subunit[Pseudomonas aeruginosa PAO1 PAO1-UW]	18078	5.8
PA5429	aspartate ammonia-lyase[Pseudomonas aeruginosa PAO1 PAO1-UW]	53815	5.55
PA5435	probable transcarboxylase subunit[Pseudomonas aeruginosa PAO1 PAO1-UW]	71282	5.59
PA5436	probable biotin carboxylase subunit of a transcarboxylase[Pseudomonas aeruginosa PAO1 PAO1-UW]	54745	6.19
PA5441	hypothetical protein[Pseudomonas aeruginosa PAO1 PAO1-UW]	85399	4.9
PA5455	hypothetical protein[Pseudomonas aeruginosa PAO1 PAO1-UW]	62927	5.13
PA5473	conserved hypothetical protein[Pseudomonas aeruginosa PAO1 PAO1-UW]	65947	6.81
PA5479	proton-glutamate symporter[Pseudomonas aeruginosa PAO1 PAO1-UW]	50616	9.17
PA5485	AmpDh2[Pseudomonas aeruginosa PAO1 PAO1-UW]	30062	6.71
PA5489	thiol:disulfide interchange protein DsbA[Pseudomonas aeruginosa PAO1 PAO1-UW]	26190	5.98
PA5490	cytochrome c4 precursor[Pseudomonas aeruginosa PAO1 PAO1-UW]	22779	7.04
PA5500	zinc transport protein ZnuC[Pseudomonas aeruginosa PAO1 PAO1-UW]	30664	7.82
PA5502	hypothetical protein[Pseudomonas aeruginosa PAO1 PAO1-UW]	29208	6.52
PA5503	probable ATP-binding component of ABC transporter[Pseudomonas aeruginosa PAO1 PAO1-UW]	37995	6.15
PA5505	probable TonB-dependent receptor[Pseudomonas aeruginosa PAO1 PAO1-UW]	32083	7.79
PA5507	hypothetical protein[Pseudomonas aeruginosa PAO1 PAO1-UW]	25198	5.97
PA5528	hypothetical protein[Pseudomonas aeruginosa PAO1 PAO1-UW]	31450	6.1
PA5530	probable MFS dicarboxylate transporter[Pseudomonas aeruginosa PAO1 PAO1-UW]	50652	8.95
PA5531	TonB1[Pseudomonas aeruginosa PAO1 PAO1-UW]	40852	8.7
PA5553	ATP synthase epsilon chain[Pseudomonas aeruginosa PAO1 PAO1-UW]	16060	5.14
PA5554	ATP synthase beta chain[Pseudomonas aeruginosa PAO1 PAO1-UW]	52829	4.98
PA5555	ATP synthase gamma chain[Pseudomonas aeruginosa PAO1 PAO1-UW]	34409	7.7
PA5556	ATP synthase alpha chain[Pseudomonas aeruginosa PAO1 PAO1-UW]	59676	5.33
PA5557	ATP synthase delta chain[Pseudomonas aeruginosa PAO1 PAO1-UW]	21312	5.78
PA5558	ATP synthase B chain[Pseudomonas aeruginosa PAO1 PAO1-UW]	18689	5.78
PA5560	ATP synthase A chain[Pseudomonas aeruginosa PAO1 PAO1-UW]	33341	6.03
PA5568	conserved hypothetical protein[Pseudomonas aeruginosa PAO1 PAO1-UW]	69406	7.63
